# Supplementary material for: Trivalent multi-epitope mRNA vaccine against norovirus, rotavirus, and adenovirus 40/41: epitope screening, molecular docking, and molecular dynamics simulation with in silico validation guided by immunoinformatics
Source: Infect Dis Poverty. 2026 Mar 27;15:36. doi: 10.1186/s40249-026-01431-y (PMC13023124; doi:10.1186/s40249-026-01431-y)
Supplement: Supplementary file 2 — Additional file 2. [file 40249_2026_1431_MOESM2_ESM.xlsx]

## Sheet: Relevant Properties of Proteins
Relevant Properties of Proteins for Epitope Screening
protein	Sequence	Antigenicity	Antigenicity	Toxicity	allergic	Subcellular localization	transmembrane helix
VP1	>WYW48828.1 |VP1 [Norovirus GI.3] MMMASKDAPTNMDGTSGAGQLVPEANTAEPISMEPVAGAATAAATAGQVNMIDPWIMNNYVQAPQGEFTISPNNTPGDILFDLQLGPHLNPFLSHLAQMYNGWVGNMKVKVLLAGNAFTAGKIIISCIPPGFAAQNISIAQATMFPHVIADVRVLEPIEVPLEDVRNVLFHNNDNTPTMRLVCMLYTPLRASGSSSGTDPFVIAGRVLTCPSPDFSFLFLVPPNVEQKTKPFSVPNLPLNTLSNSRVPSLIRSMMISRDHGQMVQFQNGRVTLDGQLQGTTPTSASQLCKIRGSVFHANGGNGFNLTELDGSPYHAFESPAPIGFPDLGECDWHMEASPTTQFDTGDVIKQINVKQESAFAPHLG…	0.4598	( Probable ANTIGEN ).	Non-Toxin	Probable NON-ALLERGEN	Viral capsid.	0
	>AFH88383.1 |VP1 [Norovirus Hu/GI.6/Kingston/ACT160D/2010/AU] MMMASKDAPTSPDGASGAGQLVPEANTAEQISMDPVAGASTAVATAGQVNMIDPWIFNNFVQAPQGEFTISPNNTPGDILFDLQLGPHLNPFLAHLSQMY NAFTAGKIIICCVPPGFDARILTIAQATLFPHLIADVRTLEPVELPLEDVRNVLYHNSSQPQPTMRLVAMLYTPLRTGGGSGGTDAFVVAGRVLTCPAPDFSFLFLVPPSVEQKTRVFSVPNIPLKDLSNSRVPVPVQGMFMSPDVNQSVQFQNGRCQIDGQLQGTTPVSLSQLCKIRGKTSSNARVLNLSEVDGTPFIPLESPAPVGFPDLGGCDWHVNFTFQAQNQDPSQSVTF…	0.5032	( Probable ANTIGEN ).	Non-Toxin	Probable NON-ALLERGEN	Viral capsid.	0
	>AUD39963.1 |VP1 [Norovirus GII.P16/GII.2] MKMASNDAAPSTDGAAGLVPESNNEVMALEPVAGAALAAPVTGQTNIIDPWIRANFVQAPNGEFTVSPRNAPGEVLLNLELGPELNPYLAHLARMYNGYAGGMEVQVMLAGNAFTAGKLVFAAVPPHFPVENLSPQQITMFPHVIIDVRTLEPVLLPLPDVRNNFFHYNQKDDPKMRIVAMLYTPLRSNGSGDDVFTVSCRVLTRPSPDFDFTYLVPPTVESKTKPFTLPILTLGELSNSRFPVSIDQMYTSPNEVISVQCQNGRCTLDGELQGTTQLQVSGICAFKGEVTAHLHDNDHLYNVTITNLNGSPFDPSEDIPAPLGVPDFQGRVFGIISQRDKHNSPGHNEPANRGHD…	0.5764	( Probable ANTIGEN ).	Non-Toxin	Probable NON-ALLERGEN	Viral capsid.	0
	>ANP93502.1 |VP1 [Norovirus GII.4] MKMASSDANPSDGSAANLVPEVNNEVMALEPVVGAAIAAPVAGQQNVIDPWIRNNFVQAPGGEFTVSPRNAPGEILWSAPLGPDLNPYLSHLARMYNGYAGGFEVQVILAGNAFTAGKIIFAAVPPNFPTEGLSPSQVTMFPHIIVDVRQLEPVLIPLPDVRNNFYHYNQSNDPTIKLIAMLYTPLRANNAGDDVFTVSCRVLTRPSPDFDFIFLVPPTVESRTKPFSVPILTVEEMTNSRFPIPLEKLFTGPSSAFVVQPQNGRCTTDGVLLGTTQLSPVNICTFRGDVTHITGSRNYTMNLASQNWNNYDPTEEIPAPLGTPDFVGKIQGVLTQTTRADGSTRGHKATVYTGSADFAPKLGR…	0.5034	( Probable ANTIGEN ).	Non-Toxin	Probable NON-ALLERGEN	Viral capsid.	0
	>ANY58562.1 |major capsid protein [Norovirus Hu/GII.P7_GII.6/Maryland/2014/USA] MKMASNDAAPSNDGAANLVPEATNEVMALEPVVGASIAAPVVGQQNIIDPWIRENFVQAPQGEFTVSPRNSPGEMLLNLELGPELNPYLSHLSRMYNGYAGGMQVQVVLAGNAFTAGKIIFAAVPPHFPVENISAAQITMCPHVIVDVRQLEPVLLPLPDIRNRFFHYNQENTPRMRLVAMLYTPLRANSGEDVFTVSCRVLTRPAPDFEFTFLVPPTVESKTKPFTLPILTLGELSNSRFPAPIDMLYTDPNEAIVVQPQNGRCTLDGTLQGTTQLVPTQICSFRGTLISQTSRSADSTDSAPRARNHPLHVQLKNLD…	0.6248	( Probable ANTIGEN ).	Non-Toxin	Probable NON-ALLERGEN	Viral capsid.	0
VP4	>XDL44633.1 |VP4 [Rotavirus A P[4]] MASLIYRQLLTNSYSVDLHDEIEQIGSEKTQNVTVNPGPFAQTRYAPVNWGHGEINDSTTVEPVLDGPYQPTTFKPPNDYWLLISSNTDGVVYESTNNSDFWTAVIAVEPHVSQTNRQYVLFGENKQFNIENSSDKWKFFEMFKGSNQSDFSNRRTLTSNNRLVGMLKYGGRVWTFHGETPRATTDSSNTADLNNISIIIHSEFYIIPRSQESKCNEYINNGLPPIQNTRNVVPLSLSSRSIQYRRAQVNEDITISKTSLWKEMQYNRDIIIRFKFGNSVIKLGGLGYKWSEISYKAANYQYSYSRDGEQVTAHTTCSVNGVNNFSYNGGSLPTDFSISRYEVIKENSYVYIDYWDDSKAFRN…	0.4791	( Probable ANTIGEN ).	Non-Toxin	Probable NON-ALLERGEN	Viral capsid.	0
	>BBD06625.1 |viral protein 4 [Rotavirus A P[6]] MASLIYRQLLTNSYTVELSDEINTIGSEKSQNVTINPGPFAQTNYAPVTWSHGEVNDSTTIEPVLDGPYQPTNFKPPNDYWILLNPTNQQVVLEGTNKTDVWVALLLVEPNVTNQSRQYTLFGETKQITVENNTNKWKFFEMFRNNVSAEFQHKRTLTSDTKLAGFMKFYNSVWTFHGETPHATTDYSSTSNLSEVETVIHVEFYIIPRSQESKCSEYINTGLPPMQNTRNIVPVALSSRSVTYQRAQVNEDIIISKTSLWKEMQYNRDIIIRFKFNNSIVKLGGLGYKWSEISFKAANYQYSYLRDGEQVTAHTTCSVNGVNNFSYNGGSLPTDFSVSRYEVIKENSYVY…	0.4572	( Probable ANTIGEN ).	Non-Toxin	Probable NON-ALLERGEN	Viral capsid.	0
	>XQU58909.1 |VP4 [Rotavirus A P[8]] MASLIYRQLLTNSYSVDLYDEIEQIGSEKTQNVTVNPGPFAQTRYAPVNWGHGEINDSTTVEPILDGPYQPTTFTPPTDYWILINSNTNGVVYESTNNSDFWTAVIAVEPHVDPVDRQYNVFGENKQFNVRNDSDKWKFLEMFRGSSQSDFYNRRTLTSDTKLVGILKYGGRIWTFHGETPRATTDSSNTANLNGISITIHSEFYIIPRSQESKCNEYINNGLPPIQNTRNVVPLSLSSRSIQYTRAQVNEDITISKTSLWKEMQYNRDIIIRFKFGNSIIKLGGLGYKWSEISYKAANYQYNYLRDGEQVTAHTTCSVNGVNNFSYNGGSLPTDFSISRYEVIKENSYVYVDYWDDSKAFRN…	0.4569	( Probable ANTIGEN ).	Non-Toxin	Probable NON-ALLERGEN	Viral capsid.	0
VP6	>AIN41107.2 |inner capsid protein VP6 [Human rotavirus A] MEVLYSLSKTLKDARDKIVEGTLYSNVSDLIQQFNQMIVTMNGNDFQTGGIGNLPIRNWTFDFGLLGTTLLNLDANYVETARTTIEYFIDFIDNVCMDEMARESQRNGVAPQSEALRKLAGIKFKRINFDNSSEYIENWNLQNRRQRTGFVFHKPNIFPYSASFTLNRSQPMHDNLMGTMWLNAGSEIQVAGFDYSCAINAPANIQQFEHIVQLRRALTTATITLLPDAERFSFPRVINSADGATTWFFNPVILRPNNVEVEFLLNGQIINTYQARFGTIIARNFDTIRLSFQLMRPPNMTPAVNALFPQAQPFQHHATVGLTLRIESAVCESVLADANET…	0.4750	( Probable ANTIGEN ).	Non-Toxin	Probable NON-ALLERGEN	Viral capsid.	0
VP7	>ADC32676.1 |VP7 protein [Human rotavirus G1P[8]] MYGIEYTTILIFLISIILLNYILKSVTRIMDYIIYRFLLISVALFALTKAQNYGLNIPITGSMDTVYSNSTQEGIFLTSTLCLYYPTEASTQISDGEWKDSLSQMFLTKGWPTGSVYFKEYSNIVDFSVDPQLYCDYNLVLMKYDQNLELDMSELADLILNEWLCNPMDITLYYYQQSGESNKWISMGSSCTVKVCPLNTQTLGIGCQTTNVDSFETVAENEKLAIVDVVDGINHKINLTTTTCTIRNCKKLGPRENVAVIQVGGSNILDITADPTTNPQIERMMRVNWKRWWQVFYTIVDYINQIVQVMSKRSRSLNSAAFYYRV	0.5324	( Probable ANTIGEN ).	Non-Toxin	Probable NON-ALLERGEN	Viral capsid.	0
	>WDU50760.1 |capsid glycoprotein VP7 [Human rotavirus A G2] MYGIEYTTILTILISIILLNYILKTITNTMDYIIFRFLLLIALMSPFVRTQNYGMYLPITGSLDAVYTNSTSGESFLTSTLCLYYPTEAKNEISDNEWENTLSQLFLTKGWPTGSVYFKDYNDITTFSMNPQLYCDYNVVLMRYDNTSELDASELADLILNEWLCNPMDISLYYYQQNSESNKWISMGTDCTVKVCPLNTQTLGIGCKTTDVDTFEIVASSEKLVITDVVNGVNHKINISINTCTIRNCNKLGPRENVAIIQVGGPNALDITADPTTVPQVQRIMRVNWKKWWQVFYTVVDYINQIIQVMSKRSRSLDTAAFYYRI	0.4718	( Probable ANTIGEN ).	Non-Toxin	Probable NON-ALLERGEN	Viral capsid.	0
	>YBQ72798.1 |VP7 [Rotavirus alphagastroenteritidis G3] MYGIEYTTVLTFLISVILLNYVLKSLTRIMDFIIYRFLLIIVILSPLLNAQNYGINLPITGSMDTPYTNSTREEVFLTSTLCLYYPTEAATEINDNSWKDTLSQLFLIKGWPTGSIYFKDYTDIASFSVDPQLYCDYNLVLMKYDATLQLDMSELADLLLNEWLCNPMDITLYYYQQTDEANKWISMGSSCTIKVCPLNTQTLGIGCLTTDTNTFEEVATAEKLVITDVVDGVNHKLNVTTNTCTIRNCKKLGPRENVAVIQVGGPDVLDITADPTTMPQTERMMRVNWKKWWQVFYTIVDYVNQIVQAMSKRSRSLNSAAFYYRV	0.4171	( Probable ANTIGEN ).	Non-Toxin	Probable NON-ALLERGEN	Viral capsid.	0
	>ADT62510.1 |VP7 partial [Human rotavirus G9P[8]] MYGIEYTTILTFLISIVLLNYILKSLTSAMDFIIYRFLLLIVIASPFVKTQNYGINLPITGSMDTAYANSSQQETFLTSTLCLYYPTEASTQIGDTEWKDTLSQLFLTKGWPTGSVYFKEYTDIASFSIDPQLYCDYNVVLMKYDSTLELDMSELADLILNEWLCNPMDITLYYYQQTDEANKWISMGQSCTIKVCPLNTQTLGIGCITTNTATFEEVATSEKLVITDVVDGVNHKLDVTTNTCTIRNCKKLGPRENVAIIQVGGSDVLDITADPTTAPQTERMMRVNWKKWWQVFYTVVDYINQIVQVMSKRSRSLNSAAFYYRV	0.4860	( Probable ANTIGEN ).	Non-Toxin	Probable NON-ALLERGEN	Viral capsid.	0
	>BAI49627.1 |outer capsid protein VP7 [Rotavirus G12] MYGIEYTTILTFLISIILLNYILKSITNMMDFIIYRFLLIVVVILPFIKAQNYGINLPITGSMDTAYVNSTQQENFMTSTLCLYYPSSVTTEITDPDWTNTLSQLFLTKGWPTNSVYFKSYADISSFSVDPQLYCDYNIVLIQYQNSLALDVSELADLILNEWLCNPMDVTLYYYQQTDEANKWISMGESCTVKVCPLNTQTLGIGCTTTDVTTFEEVANAEKLVITDVVDGVNHKINITVNTCTIRNCKKLGPRENVAIIQVGSSDVIDITADPTTIPQTERMMRINWKKWWQVFYTVVDYINQIVQVMSKRSRSLNSAAFYYRI	0.5059	( Probable ANTIGEN ).	Non-Toxin	Probable NON-ALLERGEN	Viral capsid.	0
hexon	>WFP21729.1 |hexon [Human adenovirus 41] MATPSMMPQWSYMHIAGQDASEYLSPGLVQFARATDTYFSLGNKFRNPTVAPTHDVTTDRSQRLTLRFVPVDREDTAYSYKVRFTLAVGDNRVLDMASTYFDIRGVLDRGPSFKPYSGTAYNSLAPKTAPNPCEWKDNNNKIKVRGQAPFIGTNIDKDKGIQIGTDTTNQPIYADKTYQPEPQVGQTQWNSEVGAAQKVAGRVLKDTTPMLPCYGSYAKPTNEKGGQASLITNGTDQTLTSDVNLQFFALPSTPNEPKAVLYAENVSIEAPDTHLVYKPDVAQGTISSADLLTQQAAPNRPNYIGFRDNFIGLMYYNSTGNMGVLAGQASQLNAVVDLQDRNTELSYQLMLDALGDRS…	0.5371	( Probable ANTIGEN ).	Non-Toxin	Probable NON-ALLERGEN	Viral capsid.	0
short fiber protein	>WOR09025.1 |short fiber protein [Human adenovirus 41] MKRTRIEDDFNPVYPYDTFSTPSIPYVAPPFVSSDGLQEKPPGVLALKYTDPITTNAKHELTLKLGSNITLENGLLSATVPTVSPPLTNSNNSLGLATSAPIAVSANSLTLATAAPLTVSNNQLSINAGRGLVITNNAVAVNPTGALGFNNTGALQLNAAGGMRVDGANLILHVAYPFEAVNQLTLRLENGLEVTSGGKLNVKLGSGLQFDSNGRIAISNSNRTRSVPSLTTIWSISPTPNCSIYETQDANLFLCLTKNGAHVLGTITIKGLKGALREMHDNALSLKLPFDNQGNLLNCALESSTWRYQETDAVASNALTFMPNSTVYPRNKTADPGNMLIQIS…	0.6561	( Probable ANTIGEN ).	Non-Toxin	Probable NON-ALLERGEN	Host cell membrane. Host endoplasmic reticulum. Host cytoplasm.	0

## Sheet: CTL
Preliminary screening of CTL epitopes
VP1
GI.3
seq #	peptide	start	end	peptide length	allele	peptide index	median binding percentile	netmhcpan_el core	netmhcpan_el icore	netmhcpan_el score	netmhcpan_el percentile	netmhcpan_ba core	netmhcpan_ba icore	netmhcpan_ba IC50	netmhcpan_ba percentile	immunogenicity score	proteasome score	tap score	mhc score	processing score	processing total score	Antigenicity	Antigenicity	Toxicity	Allergic
1	APTRGEAAL	465	473	9	HLA-B*07:02	465	0.04	APTRGEAAL	APTRGEAAL	0.946024	0.03	APTRGEAAL	APTRGEAAL	17.43	0.05	0.24781	1.37113	0.310097	-1.2413	1.68123	0.439933	0.5426	( Probable ANTIGEN ).	Non-Toxin	Non-Allergen
1	FVFVSWVSR	516	524	9	HLA-A*33:01	516	0.04	FVFVSWVSR	FVFVSWVSR	0.711594	0.06	FVFVSWVSR	FVFVSWVSR	17.6	0.03	0.06513	1.09306	0.732129	-1.24551	1.82519	0.57968	1.4862	( Probable ANTIGEN ).	Non-Toxin	Non-Allergen
1	FVFVSWVSR	516	524	9	HLA-A*68:01	516	0.05	FVFVSWVSR	FVFVSWVSR	0.898981	0.07	FVFVSWVSR	FVFVSWVSR	5.27	0.03	0.06513	1.09306	0.732129	-0.721811	1.82519	1.10338	1.4862	( Probable ANTIGEN ).	Non-Toxin	Non-Allergen
1	FVFVSWVSR	516	524	9	HLA-A*31:01	516	0.14	FVFVSWVSR	FVFVSWVSR	0.66673	0.16	FVFVSWVSR	FVFVSWVSR	18.56	0.12	0.06513	1.09306	0.732129	-1.26858	1.82519	0.556614	1.4862	( Probable ANTIGEN ).	Non-Toxin	Non-Allergen
GI.6
seq #	peptide	start	end	peptide length	allele	peptide index	median binding percentile	netmhcpan_el core	netmhcpan_el icore	netmhcpan_el score	netmhcpan_el percentile	netmhcpan_ba core	netmhcpan_ba icore	netmhcpan_ba IC50	netmhcpan_ba percentile	immunogenicity score	proteasome score	tap score	mhc score	processing score	processing total score	Antigenicity	Antigenicity	Toxicity	Allergic
1	FVFVSWVSR	496	504	9	HLA-A*33:01	496	0.04	FVFVSWVSR	FVFVSWVSR	0.711594	0.06	FVFVSWVSR	FVFVSWVSR	17.6	0.03	0.06513	1.09306	0.732129	-1.24551	1.82519	0.57968	1.4862	( Probable ANTIGEN ).	Non-Toxin	Non-Allergen
1	FVFVSWVSR	496	504	9	HLA-A*68:01	496	0.05	FVFVSWVSR	FVFVSWVSR	0.898981	0.07	FVFVSWVSR	FVFVSWVSR	5.27	0.03	0.06513	1.09306	0.732129	-0.721811	1.82519	1.10338	1.4862	( Probable ANTIGEN ).	Non-Toxin	Non-Allergen
1	FVFVSWVSR	496	504	9	HLA-A*31:01	496	0.14	FVFVSWVSR	FVFVSWVSR	0.66673	0.16	FVFVSWVSR	FVFVSWVSR	18.56	0.12	0.06513	1.09306	0.732129	-1.26858	1.82519	0.556614	1.4862	( Probable ANTIGEN ).	Non-Toxin	Non-Allergen
1	HLIADVRTL	132	140	9	HLA-A*02:03	132	0.34	HLIADVRTL	HLIADVRTL	0.744178	0.08	HLIADVRTL	HLIADVRTL	35.05	0.59	0.20939	1.54045	0.352539	-1.54469	1.89298	0.348297	0.4621	( Probable ANTIGEN ).	Non-Toxin	Non-Allergen
GII.2
seq #	peptide	start	end	peptide length	allele	peptide index	median binding percentile	netmhcpan_el core	netmhcpan_el icore	netmhcpan_el score	netmhcpan_el percentile	netmhcpan_ba core	netmhcpan_ba icore	netmhcpan_ba IC50	netmhcpan_ba percentile	immunogenicity score	proteasome score	tap score	mhc score	processing score	processing total score	Antigenicity	Antigenicity	Toxicity	Allergic
1	MSEVALVRY	471	479	9	HLA-A*01:01	471	0.02	MSEVALVRY	MSEVALVRY	0.961437	0.01	MSEVALVRY	MSEVALVRY	18.53	0.03	0.16678	1.35246	1.26825	-1.26788	2.62071	1.35284	0.4391	( Probable ANTIGEN ).	Non-Toxin	Non-Allergen
1	KMRIVAMLY	175	183	9	HLA-A*30:02	175	0.02	KMRIVAMLY	KMRIVAMLY	0.747543	0.04	KMRIVAMLY	KMRIVAMLY	11.1	0.01	0.07307	1.27741	1.32656	-1.04532	2.60397	1.55865	0.8190	( Probable ANTIGEN ).	Non-Toxin	Non-Allergen
1	KMRIVAMLY	175	183	9	HLA-A*30:01	175	0.1	KMRIVAMLY	KMRIVAMLY	0.508632	0.13	KMRIVAMLY	KMRIVAMLY	14.23	0.06	0.07307	1.27741	1.32656	-1.1532	2.60397	1.45076	0.8190	( Probable ANTIGEN ).	Non-Toxin	Non-Allergen
1	KMRIVAMLY	175	183	9	HLA-B*15:01	175	0.1	KMRIVAMLY	KMRIVAMLY	0.711434	0.12	KMRIVAMLY	KMRIVAMLY	26.44	0.09	0.07307	1.27741	1.32656	-1.42226	2.60397	1.18171	0.8190	( Probable ANTIGEN ).	Non-Toxin	Non-Allergen
1	KMRIVAMLY	175	183	9	HLA-A*03:01	175	0.14	KMRIVAMLY	KMRIVAMLY	0.605795	0.24	KMRIVAMLY	KMRIVAMLY	20.98	0.05	0.07307	1.27741	1.32656	-1.32181	2.60397	1.28216	0.8190	( Probable ANTIGEN ).	Non-Toxin	Non-Allergen
GII.4
seq #	peptide	start	end	peptide length	allele	peptide index	median binding percentile	netmhcpan_el core	netmhcpan_el icore	netmhcpan_el score	netmhcpan_el percentile	netmhcpan_ba core	netmhcpan_ba icore	netmhcpan_ba IC50	netmhcpan_ba percentile	immunogenicity score	proteasome score	tap score	mhc score	processing score	processing total score	Antigenicity	Antigenicity	Toxicity	Allergic
1	IFAAVPPNF	120	128	9	HLA-A*23:01	120	0.02	IFAAVPPNF	IFAAVPPNF	0.972623	0.01	IFAAVPPNF	IFAAVPPNF	13.52	0.04	0.06869	1.35041	1.19379	-1.13098	2.5442	1.41322	0.5720	( Probable ANTIGEN ).	Non-Toxin	Non-Allergen
1	IFAAVPPNF	120	128	9	HLA-A*24:02	120	0.02	IFAAVPPNF	IFAAVPPNF	0.976014	0.01	IFAAVPPNF	IFAAVPPNF	23.48	0.04	0.06869	1.35041	1.19379	-1.3707	2.5442	1.1735	0.5720	( Probable ANTIGEN ).	Non-Toxin	Non-Allergen
1	FIFLVPPTV	212	220	9	HLA-A*02:01	212	0.06	FIFLVPPTV	FIFLVPPTV	0.909234	0.03	FIFLVPPTV	FIFLVPPTV	8.31	0.08	0.06992	1.1091	0.138491	-0.919601	1.24759	0.327991	0.5271	( Probable ANTIGEN ).	Non-Toxin	Non-Allergen
1	FIFLVPPTV	212	220	9	HLA-A*02:06	212	0.06	FIFLVPPTV	FIFLVPPTV	0.885393	0.05	FIFLVPPTV	FIFLVPPTV	9.41	0.07	0.06992	1.1091	0.138491	-0.97359	1.24759	0.274002	0.5271	( Probable ANTIGEN ).	Non-Toxin	Non-Allergen
1	DVTHITGSR	289	297	9	HLA-A*68:01	289	0.08	DVTHITGSR	DVTHITGSR	0.928802	0.05	DVTHITGSR	DVTHITGSR	11.79	0.11	0.14323	1.02272	0.538052	-1.07151	1.56077	0.489254	0.5314	( Probable ANTIGEN ).	Non-Toxin	Non-Allergen
1	FIFLVPPTV	212	220	9	HLA-A*02:03	212	0.09	FIFLVPPTV	FIFLVPPTV	0.822994	0.05	FIFLVPPTV	FIFLVPPTV	9.65	0.13	0.06992	1.1091	0.138491	-0.984527	1.24759	0.263064	0.5271	( Probable ANTIGEN ).	Non-Toxin	Non-Allergen
1	SQVTMFPHI	136	144	9	HLA-A*02:06	136	0.12	SQVTMFPHI	SQVTMFPHI	0.626826	0.14	SQVTMFPHI	SQVTMFPHI	9.96	0.09	0.0012	1.1129	0.257223	-0.998259	1.37012	0.371862	0.6173	( Probable ANTIGEN ).	Non-Toxin	Non-Allergen
GII.6
seq #	peptide	start	end	peptide length	allele	peptide index	median binding percentile	netmhcpan_el core	netmhcpan_el icore	netmhcpan_el score	netmhcpan_el percentile	netmhcpan_ba core	netmhcpan_ba icore	netmhcpan_ba IC50	netmhcpan_ba percentile	immunogenicity score	proteasome score	tap score	mhc score	processing score	processing total score	Antigenicity	Antigenicity	Toxicity	Allergic
1	APRARNHPL	303	311	9	HLA-B*07:02	303	0.01	APRARNHPL	APRARNHPL	0.997154	0.01	APRARNHPL	APRARNHPL	2.3	0.01	0.1213	1.0352	0.391454	-0.361728	1.42665	1.06493	1.4476	( Probable ANTIGEN ).	Non-Toxin	Non-Allergen
1	RARNHPLHV	305	313	9	HLA-A*30:01	305	0.02	RARNHPLHV	RARNHPLHV	0.765257	0.02	RARNHPLHV	RARNHPLHV	8.96	0.03	0.04089	1.04848	0.222246	-0.952308	1.27073	0.318418	1.5487	( Probable ANTIGEN ).	Non-Toxin	Non-Allergen
1	ATRAHEVHI	358	366	9	HLA-A*30:01	358	0.1	ATRAHEVHI	ATRAHEVHI	0.537197	0.11	ATRAHEVHI	ATRAHEVHI	20.9	0.08	0.23566	1.28929	0.292563	-1.32015	1.58185	0.261707	0.9363	( Probable ANTIGEN ).	Non-Toxin	Non-Allergen
1	LPILTLGEL	228	236	9	HLA-B*07:02	228	0.12	LPILTLGEL	LPILTLGEL	0.699338	0.12	LPILTLGEL	LPILTLGEL	37.87	0.11	0.1465	1.45285	0.320499	-1.5783	1.77335	0.195058	0.8355	( Probable ANTIGEN ).	Non-Toxin	Non-Allergen
VP4
P4
seq #	peptide	start	end	peptide length	allele	peptide index	median binding percentile	netmhcpan_el core	netmhcpan_el icore	netmhcpan_el score	netmhcpan_el percentile	netmhcpan_ba core	netmhcpan_ba icore	netmhcpan_ba IC50	netmhcpan_ba percentile	immunogenicity score	proteasome score	tap score	mhc score	processing score	processing total score	Antigenicity	Antigenicity	Toxicity	Allergic
1	IMNGGAVSL	395	403	9	HLA-A*02:03	395	0.22	IMNGGAVSL	IMNGGAVSL	0.719163	0.09	IMNGGAVSL	IMNGGAVSL	20.48	0.34	0.04001	1.64863	0.375033	-1.31133	2.02367	0.712337	0.6138	( Probable ANTIGEN ).	Non-Toxin	Non-Allergen
1	IMNGGAVSL	395	403	9	HLA-A*02:01	395	0.22	IMNGGAVSL	IMNGGAVSL	0.73335	0.11	IMNGGAVSL	IMNGGAVSL	36.94	0.33	0.04001	1.64863	0.375033	-1.5675	2.02367	0.45617	0.6138	( Probable ANTIGEN ).	Non-Toxin	Non-Allergen
P6
seq #	peptide	start	end	peptide length	allele	peptide index	median binding percentile	netmhcpan_el core	netmhcpan_el icore	netmhcpan_el score	netmhcpan_el percentile	netmhcpan_ba core	netmhcpan_ba icore	netmhcpan_ba IC50	netmhcpan_ba percentile	immunogenicity score	proteasome score	tap score	mhc score	processing score	processing total score	Antigenicity	Antigenicity	Toxicity	Allergic
1	YEIAGRFSL	461	469	9	HLA-B*40:01	461	0.01	YEIAGRFSL	YEIAGRFSL	0.986131	0.01	YEIAGRFSL	YEIAGRFSL	4.65	0.01	0.16643	1.31775	0.356511	-0.667453	1.67426	1.00681	0.7587	( Probable ANTIGEN ).	Non-Toxin	Non-Allergen
1	EIAGRFSLI	462	470	9	HLA-A*68:02	462	0.08	EIAGRFSLI	EIAGRFSLI	0.736655	0.07	EIAGRFSLI	EIAGRFSLI	13.64	0.1	0.0613	1.09002	0.183024	-1.13481	1.27305	0.138231	0.7992	( Probable ANTIGEN ).	Non-Toxin	Non-Allergen
1	VSAEFQHKR	147	155	9	HLA-A*68:01	147	0.12	VSAEFQHKR	VSAEFQHKR	0.917847	0.06	VSAEFQHKR	VSAEFQHKR	19.17	0.19	0.01971	0.976039	0.757018	-1.28262	1.73306	0.450435	1.7560	( Probable ANTIGEN ).	Non-Toxin	Non-Allergen
P8
seq #	peptide	start	end	peptide length	allele	peptide index	median binding percentile	netmhcpan_el core	netmhcpan_el icore	netmhcpan_el score	netmhcpan_el percentile	netmhcpan_ba core	netmhcpan_ba icore	netmhcpan_ba IC50	netmhcpan_ba percentile	immunogenicity score	proteasome score	tap score	mhc score	processing score	processing total score	Antigenicity	Antigenicity	Toxicity	Allergic
1	ILRTRTVNL	438	446	9	HLA-B*08:01	438	0.02	ILRTRTVNL	ILRTRTVNL	0.940328	0.01	ILRTRTVNL	ILRTRTVNL	18.83	0.03	0.17386	1.74692	0.479424	-1.27485	2.22634	0.951492	1.1562	( Probable ANTIGEN ).	Non-Toxin	Non-Allergen
1	KWKFLEMFR	136	144	9	HLA-A*31:01	136	0.11	KWKFLEMFR	KWKFLEMFR	0.655015	0.17	KWKFLEMFR	KWKFLEMFR	10.32	0.04	0.05145	0.940243	0.735874	-1.01368	1.67612	0.662437	0.4620	( Probable ANTIGEN ).	Non-Toxin	Non-Allergen
1	NLNGISITI	192	200	9	HLA-A*02:03	192	0.28	NLNGISITI	NLNGISITI	0.598906	0.15	NLNGISITI	NLNGISITI	24.84	0.42	0.14087	1.2952	0.282595	-1.39515	1.5778	0.182647	0.9335	( Probable ANTIGEN ).	Non-Toxin	Non-Allergen
1	VMNGGAVSL	395	403	9	HLA-A*02:03	395	0.32	VMNGGAVSL	VMNGGAVSL	0.678873	0.1	VMNGGAVSL	VMNGGAVSL	31.94	0.54	0.04001	1.64863	0.392114	-1.50433	2.04075	0.536413	0.6197	( Probable ANTIGEN ).	Non-Toxin	Non-Allergen
VP6
A
seq #	peptide	start	end	peptide length	allele	peptide index	median binding percentile	netmhcpan_el core	netmhcpan_el icore	netmhcpan_el score	netmhcpan_el percentile	netmhcpan_ba core	netmhcpan_ba icore	netmhcpan_ba IC50	netmhcpan_ba percentile	immunogenicity score	proteasome score	tap score	mhc score	processing score	processing total score	Antigenicity	Antigenicity	Toxicity	Allergic
1	RVFTVASIR	384	392	9	HLA-A*31:01	384	0.04	RVFTVASIR	RVFTVASIR	0.888544	0.03	RVFTVASIR	RVFTVASIR	8.66	0.04	0.09223	1.15798	0.837675	-0.937518	1.99566	1.05814	0.6169	( Probable ANTIGEN ).	Non-Toxin	Non-Allergen
1	RVFTVASIR	384	392	9	HLA-A*68:01	384	0.34	RVFTVASIR	RVFTVASIR	0.697873	0.32	RVFTVASIR	RVFTVASIR	34.03	0.36	0.09223	1.15798	0.837675	-1.53186	1.99566	0.463797	0.6169	( Probable ANTIGEN ).	Non-Toxin	Non-Allergen
VP7
G1
seq #	peptide	start	end	peptide length	allele	peptide index	median binding percentile	netmhcpan_el core	netmhcpan_el icore	netmhcpan_el score	netmhcpan_el percentile	netmhcpan_ba core	netmhcpan_ba icore	netmhcpan_ba IC50	netmhcpan_ba percentile	immunogenicity score	proteasome score	tap score	mhc score	processing score	processing total score	Antigenicity	Antigenicity	Toxicity	Allergic
1	NPMDITLYY	166	174	9	HLA-B*35:01	166	0.01	NPMDITLYY	NPMDITLYY	0.996501	0.01	NPMDITLYY	NPMDITLYY	3.28	0.01	0.11994	1.36562	1.17897	-0.515874	2.54459	2.02871	1.4099	( Probable ANTIGEN ).	Non-Toxin	Non-Allergen
1	NPMDITLYY	166	174	9	HLA-B*53:01	166	0.02	NPMDITLYY	NPMDITLYY	0.939655	0.01	NPMDITLYY	NPMDITLYY	14.43	0.02	0.11994	1.36562	1.17897	-1.15927	2.54459	1.38532	1.4099	( Probable ANTIGEN ).	Non-Toxin	Non-Allergen
G2
seq #	peptide	start	end	peptide length	allele	peptide index	median binding percentile	netmhcpan_el core	netmhcpan_el icore	netmhcpan_el score	netmhcpan_el percentile	netmhcpan_ba core	netmhcpan_ba icore	netmhcpan_ba IC50	netmhcpan_ba percentile	immunogenicity score	proteasome score	tap score	mhc score	processing score	processing total score	Antigenicity	Antigenicity	Toxicity	Allergic
1	TVVDYINQI	298	306	9	HLA-A*68:02	298	0.06	TVVDYINQI	TVVDYINQI	0.940137	0.01	TVVDYINQI	TVVDYINQI	14.84	0.11	0.08426	1.15723	0.293242	-1.17143	1.45047	0.27904	0.4108	( Probable ANTIGEN ).	Non-Toxin	Non-Allergen
1	TVVDYINQI	298	306	9	HLA-A*02:06	298	0.12	TVVDYINQI	TVVDYINQI	0.897128	0.04	TVVDYINQI	TVVDYINQI	22.02	0.2	0.08426	1.15723	0.293242	-1.34282	1.45047	0.107656	0.4108	( Probable ANTIGEN ).	Non-Toxin	Non-Allergen
G3
seq #	peptide	start	end	peptide length	allele	peptide index	median binding percentile	netmhcpan_el core	netmhcpan_el icore	netmhcpan_el score	netmhcpan_el percentile	netmhcpan_ba core	netmhcpan_ba icore	netmhcpan_ba IC50	netmhcpan_ba percentile	immunogenicity score	proteasome score	tap score	mhc score	processing score	processing total score	Antigenicity	Antigenicity	Toxicity	Allergic
1	RIMDFIIYR	28	36	9	HLA-A*31:01	28	0.01	RIMDFIIYR	RIMDFIIYR	0.990974	0.01	RIMDFIIYR	RIMDFIIYR	2.65	0.01	0.31476	1.18781	0.838009	-0.423246	2.02582	1.60258	0.4517	( Probable ANTIGEN ).	Non-Toxin	Non-Allergen
1	RIMDFIIYR	28	36	9	HLA-A*11:01	28	0.01	RIMDFIIYR	RIMDFIIYR	0.970159	0.01	RIMDFIIYR	RIMDFIIYR	4.9	0.01	0.31476	1.18781	0.838009	-0.690196	2.02582	1.33563	0.4517	( Probable ANTIGEN ).	Non-Toxin	Non-Allergen
1	NPMDITLYY	166	174	9	HLA-B*35:01	166	0.01	NPMDITLYY	NPMDITLYY	0.996501	0.01	NPMDITLYY	NPMDITLYY	3.28	0.01	0.11994	1.3649	1.17897	-0.515874	2.54387	2.028	1.4099	( Probable ANTIGEN ).	Non-Toxin	Non-Allergen
1	NPMDITLYY	166	174	9	HLA-B*53:01	166	0.02	NPMDITLYY	NPMDITLYY	0.939655	0.01	NPMDITLYY	NPMDITLYY	14.43	0.02	0.11994	1.3649	1.17897	-1.15927	2.54387	1.3846	1.4099	( Probable ANTIGEN ).	Non-Toxin	Non-Allergen
1	RIMDFIIYR	28	36	9	HLA-A*03:01	28	0.05	RIMDFIIYR	RIMDFIIYR	0.918932	0.02	RIMDFIIYR	RIMDFIIYR	30.36	0.08	0.31476	1.18781	0.838009	-1.4823	2.02582	0.543519	0.4517	( Probable ANTIGEN ).	Non-Toxin	Non-Allergen
1	RIMDFIIYR	28	36	9	HLA-A*33:01	28	0.06	RIMDFIIYR	RIMDFIIYR	0.713475	0.06	RIMDFIIYR	RIMDFIIYR	40.16	0.07	0.31476	1.18781	0.838009	-1.60379	2.02582	0.422027	0.4517	( Probable ANTIGEN ).	Non-Toxin	Non-Allergen
1	RIMDFIIYR	28	36	9	HLA-A*68:01	28	0.11	RIMDFIIYR	RIMDFIIYR	0.880854	0.1	RIMDFIIYR	RIMDFIIYR	11.78	0.11	0.31476	1.18781	0.838009	-1.07115	2.02582	0.954676	0.4517	( Probable ANTIGEN ).	Non-Toxin	Non-Allergen
G9
seq #	peptide	start	end	peptide length	allele	peptide index	median binding percentile	netmhcpan_el core	netmhcpan_el icore	netmhcpan_el score	netmhcpan_el percentile	netmhcpan_ba core	netmhcpan_ba icore	netmhcpan_ba IC50	netmhcpan_ba percentile	immunogenicity score	proteasome score	tap score	mhc score	processing score	processing total score	Antigenicity	Antigenicity	Toxicity	Allergic
1	NPMDITLYY	166	174	9	HLA-B*35:01	166	0.01	NPMDITLYY	NPMDITLYY	0.996501	0.01	NPMDITLYY	NPMDITLYY	3.28	0.01	0.11994	1.3649	1.17897	-0.515874	2.54387	2.028	1.4099	( Probable ANTIGEN ).	Non-Toxin	Non-Allergen
1	NPMDITLYY	166	174	9	HLA-B*53:01	166	0.02	NPMDITLYY	NPMDITLYY	0.939655	0.01	NPMDITLYY	NPMDITLYY	14.43	0.02	0.11994	1.3649	1.17897	-1.15927	2.54387	1.3846	1.4099	( Probable ANTIGEN ).	Non-Toxin	Non-Allergen
1	TVVDYINQI	298	306	9	HLA-A*68:02	298	0.06	TVVDYINQI	TVVDYINQI	0.940137	0.01	TVVDYINQI	TVVDYINQI	14.84	0.11	0.08426	1.24141	0.293242	-1.17143	1.53466	0.363223	0.4108	( Probable ANTIGEN ).	Non-Toxin	Non-Allergen
1	TVVDYINQI	298	306	9	HLA-A*02:06	298	0.12	TVVDYINQI	TVVDYINQI	0.897128	0.04	TVVDYINQI	TVVDYINQI	22.02	0.2	0.08426	1.24141	0.293242	-1.34282	1.53466	0.191839	0.4108	( Probable ANTIGEN ).	Non-Toxin	Non-Allergen
G12
seq #	peptide	start	end	peptide length	allele	peptide index	median binding percentile	netmhcpan_el core	netmhcpan_el icore	netmhcpan_el score	netmhcpan_el percentile	netmhcpan_ba core	netmhcpan_ba icore	netmhcpan_ba IC50	netmhcpan_ba percentile	immunogenicity score	proteasome score	tap score	mhc score	processing score	processing total score	Antigenicity	Antigenicity	Toxicity	Allergic
1	NMMDFIIYR	28	36	9	HLA-A*33:01	28	0.01	NMMDFIIYR	NMMDFIIYR	0.927625	0.01	NMMDFIIYR	NMMDFIIYR	4.27	0.01	0.31476	1.18781	0.744988	-0.630428	1.9328	1.30237	0.4502	( Probable ANTIGEN ).	Non-Toxin	Non-Allergen
1	NPMDVTLYY	166	174	9	HLA-B*35:01	166	0.01	NPMDVTLYY	NPMDVTLYY	0.996516	0.01	NPMDVTLYY	NPMDVTLYY	3.26	0.01	0.03054	1.36777	1.17897	-0.513218	2.54674	2.03352	1.1654	( Probable ANTIGEN ).	Non-Toxin	Non-Allergen
1	NPMDVTLYY	166	174	9	HLA-B*53:01	166	0.02	NPMDVTLYY	NPMDVTLYY	0.937671	0.01	NPMDVTLYY	NPMDVTLYY	14.98	0.02	0.03054	1.36777	1.17897	-1.17551	2.54674	1.37122	1.1654	( Probable ANTIGEN ).	Non-Toxin	Non-Allergen
1	NMMDFIIYR	28	36	9	HLA-A*31:01	28	0.04	NMMDFIIYR	NMMDFIIYR	0.839926	0.05	NMMDFIIYR	NMMDFIIYR	6.04	0.03	0.31476	1.18781	0.744988	-0.781037	1.9328	1.15176	0.4502	( Probable ANTIGEN ).	Non-Toxin	Non-Allergen
1	TVVDYINQI	298	306	9	HLA-A*68:02	298	0.06	TVVDYINQI	TVVDYINQI	0.940137	0.01	TVVDYINQI	TVVDYINQI	14.84	0.11	0.08426	1.24141	0.293242	-1.17143	1.53466	0.363223	0.4108	( Probable ANTIGEN ).	Non-Toxin	Non-Allergen
1	NMMDFIIYR	28	36	9	HLA-A*68:01	28	0.07	NMMDFIIYR	NMMDFIIYR	0.875714	0.11	NMMDFIIYR	NMMDFIIYR	4.74	0.03	0.31476	1.18781	0.744988	-0.675778	1.9328	1.25702	0.4502	( Probable ANTIGEN ).	Non-Toxin	Non-Allergen
1	TVVDYINQI	298	306	9	HLA-A*02:06	298	0.12	TVVDYINQI	TVVDYINQI	0.897128	0.04	TVVDYINQI	TVVDYINQI	22.02	0.2	0.08426	1.24141	0.293242	-1.34282	1.53466	0.191839	0.4108	( Probable ANTIGEN ).	Non-Toxin	Non-Allergen
1	NMMDFIIYR	28	36	9	HLA-A*11:01	28	0.32	NMMDFIIYR	NMMDFIIYR	0.405148	0.42	NMMDFIIYR	NMMDFIIYR	43.31	0.21	0.31476	1.18781	0.744988	-1.63659	1.9328	0.296212	0.5793	( Probable ANTIGEN ).	Non-Toxin	Non-Allergen
HEXON
seq #	peptide	start	end	peptide length	allele	peptide index	median binding percentile	netmhcpan_el core	netmhcpan_el icore	netmhcpan_el score	netmhcpan_el percentile	netmhcpan_ba core	netmhcpan_ba icore	netmhcpan_ba IC50	netmhcpan_ba percentile	immunogenicity score	proteasome score	tap score	mhc score	processing score	processing total score	Antigenicity	Antigenicity	Toxicity	Allergic
1	NTYAYMNGR	473	481	9	HLA-A*68:01	473	0.02	NTYAYMNGR	NTYAYMNGR	0.952735	0.03	NTYAYMNGR	NTYAYMNGR	3.69	0.02	0.11639	1.00431	0.775999	-0.567026	1.7803	1.21328	0.4049	( Probable ANTIGEN ).	Non-Toxin	Non-Allergen
1	RVLDMASTY	92	100	9	HLA-A*30:02	92	0.02	RVLDMASTY	RVLDMASTY	0.905855	0.01	RVLDMASTY	RVLDMASTY	22.98	0.03	0.23239	1.6252	1.50537	-1.36135	3.13057	1.76922	0.9861	( Probable ANTIGEN ).	Non-Toxin	Non-Allergen
1	IMFDSSVSW	697	705	9	HLA-A*32:01	697	0.02	IMFDSSVSW	IMFDSSVSW	0.948218	0.01	IMFDSSVSW	IMFDSSVSW	9.11	0.02	0.31833	1.60455	0.517727	-0.959518	2.12228	1.16276	0.5931	( Probable ANTIGEN ).	Non-Toxin	Non-Allergen
1	SYKDRMYSF	760	768	9	HLA-A*24:02	760	0.03	SYKDRMYSF	SYKDRMYSF	0.965276	0.01	SYKDRMYSF	SYKDRMYSF	29.55	0.05	0.26236	1.40265	1.16371	-1.47056	2.56636	1.0958	1.3403	( Probable ANTIGEN ).	Non-Toxin	Non-Allergen
1	NTYAYMNGR	473	481	9	HLA-A*33:01	473	0.04	NTYAYMNGR	NTYAYMNGR	0.717478	0.06	NTYAYMNGR	NTYAYMNGR	15.01	0.03	0.11639	1.00431	0.775999	-1.17638	1.7803	0.603924	0.4049	( Probable ANTIGEN ).	Non-Toxin	Non-Allergen
1	SYKDRMYSF	760	768	9	HLA-A*23:01	760	0.04	SYKDRMYSF	SYKDRMYSF	0.955725	0.01	SYKDRMYSF	SYKDRMYSF	28.43	0.07	0.26236	1.40265	1.16371	-1.45378	2.56636	1.11258	1.3403	( Probable ANTIGEN ).	Non-Toxin	Non-Allergen
1	IMFDSSVSW	697	705	9	HLA-B*58:01	697	0.04	IMFDSSVSW	IMFDSSVSW	0.958695	0.03	IMFDSSVSW	IMFDSSVSW	9.96	0.06	0.31833	1.60455	0.517727	-0.998259	2.12228	1.12402	0.5931	( Probable ANTIGEN ).	Non-Toxin	Non-Allergen
1	RSMLLGNGR	520	528	9	HLA-A*31:01	520	0.05	RSMLLGNGR	RSMLLGNGR	0.804015	0.06	RSMLLGNGR	RSMLLGNGR	7.59	0.04	0.03272	1.05665	0.773071	-0.880242	1.82972	0.949477	1.0261	( Probable ANTIGEN ).	Non-Toxin	Non-Allergen
1	TELSYQLML	343	351	9	HLA-B*40:01	343	0.05	TELSYQLML	TELSYQLML	0.929222	0.05	TELSYQLML	TELSYQLML	23.25	0.05	0.39467	1.55073	0.417513	-1.36642	1.96824	0.601819	1.0004	( Probable ANTIGEN ).	Non-Toxin	Non-Allergen
1	YSYKVRFTL	78	86	9	HLA-A*32:01	78	0.06	YSYKVRFTL	YSYKVRFTL	0.560196	0.07	YSYKVRFTL	YSYKVRFTL	44.82	0.06	0.0078	1.67818	0.573468	-1.65147	2.25165	0.600175	1.2841	( Probable ANTIGEN ).	Non-Toxin	Non-Allergen
1	RVLDMASTY	92	100	9	HLA-B*15:01	92	0.1	RVLDMASTY	RVLDMASTY	0.89787	0.02	RVLDMASTY	RVLDMASTY	49.96	0.19	0.23239	1.6252	1.50537	-1.69862	3.13057	1.43195	0.9861	( Probable ANTIGEN ).	Non-Toxin	Non-Allergen
1	FAIKNLLLL	541	549	9	HLA-A*02:06	541	0.18	FAIKNLLLL	FAIKNLLLL	0.553532	0.2	FAIKNLLLL	FAIKNLLLL	18.92	0.17	0.20638	1.28008	0.382894	-1.27692	1.66298	0.386054	1.0195	( Probable ANTIGEN ).	Non-Toxin	Non-Allergen
1	NTYAYMNGR	473	481	9	HLA-A*31:01	473	0.29	NTYAYMNGR	NTYAYMNGR	0.492102	0.38	NTYAYMNGR	NTYAYMNGR	28.35	0.2	0.11639	1.00431	0.775999	-1.45255	1.7803	0.327752	0.4049	( Probable ANTIGEN ).	Non-Toxin	Non-Allergen
short fiber protein
seq #	peptide	start	end	peptide length	allele	peptide index	median binding percentile	netmhcpan_el core	netmhcpan_el icore	netmhcpan_el score	netmhcpan_el percentile	netmhcpan_ba core	netmhcpan_ba icore	netmhcpan_ba IC50	netmhcpan_ba percentile	immunogenicity score	proteasome score	tap score	mhc score	processing score	processing total score	Antigenicity	Antigenicity	Toxicity	Allergic
1	HVAYPFEAV	173	181	9	HLA-A*68:02	173	0.02	HVAYPFEAV	HVAYPFEAV	0.961575	0.01	HVAYPFEAV	HVAYPFEAV	3.26	0.02	0.21574	1.17098	0.183943	-0.513218	1.35493	0.841711	0.8823	( Probable ANTIGEN ).	Non-Toxin	Allergen
1	YPFEAVNQL	176	184	9	HLA-B*35:01	176	0.02	YPFEAVNQL	YPFEAVNQL	0.98351	0.01	YPFEAVNQL	YPFEAVNQL	9.54	0.03	0.14257	1.46033	0.391427	-0.979548	1.85176	0.872214	0.7154	( Probable ANTIGEN ).	Non-Toxin	Allergen
1	YPFEAVNQL	176	184	9	HLA-B*53:01	176	0.04	YPFEAVNQL	YPFEAVNQL	0.923391	0.02	YPFEAVNQL	YPFEAVNQL	60.58	0.06	0.14257	1.46033	0.391427	-1.78233	1.85176	0.0694332	0.7154	( Probable ANTIGEN ).	Non-Toxin	Allergen
1	LLSATVPTV	75	83	9	HLA-A*02:03	75	0.04	LLSATVPTV	LLSATVPTV	0.883506	0.03	LLSATVPTV	LLSATVPTV	4.05	0.04	0.07565	1.154	0.131019	-0.607455	1.28502	0.677568	0.1810	( Probable NON-ANTIGEN ).	Non-Toxin	Allergen
1	LLSATVPTV	75	83	9	HLA-A*02:01	75	0.04	LLSATVPTV	LLSATVPTV	0.931248	0.03	LLSATVPTV	LLSATVPTV	6.85	0.06	0.07565	1.154	0.131019	-0.835691	1.28502	0.449333	0.1810	( Probable NON-ANTIGEN ).	Non-Toxin	Allergen
1	NPVYPYDTF	11	19	9	HLA-B*35:01	11	0.06	NPVYPYDTF	NPVYPYDTF	0.885042	0.05	NPVYPYDTF	NPVYPYDTF	32.31	0.08	0.0368	1.50443	0.97213	-1.50934	2.47657	0.967228	-0.0521	( Probable NON-ANTIGEN ).	Non-Toxin	Allergen
1	HPPTAVFCY	375	383	9	HLA-B*35:01	375	0.08	HPPTAVFCY	HPPTAVFCY	0.867247	0.05	HPPTAVFCY	HPPTAVFCY	59.02	0.11	0.17972	1.40289	1.04614	-1.771	2.44903	0.678033	-0.0615	( Probable NON-ANTIGEN ).	Toxin	Allergen
1	SGYAFTFKW	358	366	9	HLA-B*58:01	358	0.08	SGYAFTFKW	SGYAFTFKW	0.863641	0.08	SGYAFTFKW	SGYAFTFKW	14.25	0.08	0.16151	1.4491	0.432965	-1.15381	1.88206	0.728246	0.5571	( Probable ANTIGEN ).	Non-Toxin	Allergen
1	NPVYPYDTF	11	19	9	HLA-B*53:01	11	0.08	NPVYPYDTF	NPVYPYDTF	0.745205	0.05	NPVYPYDTF	NPVYPYDTF	136.7	0.11	0.0368	1.50443	0.97213	-2.13577	2.47657	0.340797	-0.0521	( Probable NON-ANTIGEN ).	Non-Toxin	Allergen
1	SGYAFTFKW	358	366	9	HLA-B*57:01	358	0.1	SGYAFTFKW	SGYAFTFKW	0.921761	0.09	SGYAFTFKW	SGYAFTFKW	41.86	0.1	0.16151	1.4491	0.432965	-1.6218	1.88206	0.260262	0.5571	( Probable ANTIGEN ).	Non-Toxin	Allergen
1	VYNEINSGY	352	360	9	HLA-A*30:02	352	0.1	VYNEINSGY	VYNEINSGY	0.720199	0.04	VYNEINSGY	VYNEINSGY	88.92	0.15	0.10234	1.26275	1.39112	-1.949	2.65387	0.704873	0.6951	( Probable ANTIGEN ).	Non-Toxin	Allergen
1	LLSATVPTV	75	83	9	HLA-A*02:06	75	0.11	LLSATVPTV	LLSATVPTV	0.776771	0.08	LLSATVPTV	LLSATVPTV	15.09	0.14	0.07565	1.154	0.131019	-1.17869	1.28502	0.106334	0.1810	( Probable NON-ANTIGEN ).	Non-Toxin	Allergen
1	PFHPPTAVF	373	381	9	HLA-A*23:01	373	0.2	PFHPPTAVF	PFHPPTAVF	0.821719	0.04	PFHPPTAVF	PFHPPTAVF	216.73	0.36	0.08222	1.42506	1.02065	-2.33592	2.44571	0.109794	-0.0058	( Probable NON-ANTIGEN ).	Non-Toxin	Allergen
1	ETQDANLFL	246	254	9	HLA-A*68:02	246	0.23	ETQDANLFL	ETQDANLFL	0.698423	0.08	ETQDANLFL	ETQDANLFL	67.77	0.38	0.07577	1.64122	0.281789	-1.83104	1.92301	0.0919716	0.5061	( Probable ANTIGEN ).	Non-Toxin	Allergen
		Note : There are no effective CTL epitopes, because all epitopes are allergic.

## Sheet: HTL
Preliminary screening of HTL epitopes
VP1
GI.3
seq #	peptide	start	end	peptide length	allele	peptide index	median binding percentile	netmhciipan_el core	netmhciipan_el score	netmhciipan_el percentile	netmhciipan_ba core	netmhciipan_ba IC50	netmhciipan_ba percentile	CD4episcore core	immunogenicity score	immunogenicity Combined Score	MHCII-NP N motif	MHCII-NP C motif	MHCII-NP Cleavage probability score	MHCII-NP Cleavage probability percentile rank	Antigenicity	Antigenicity	Toxicity	Allergic	INF-γ	IL-4
1	ISMEPVAGAATAAAT	31	45	15	HLA-DQA1*05:01/DQB1*03:01	7	0.09	VAGAATAAA	0.86735	0.16	VAGAATAAA	8.8	0.02	VAGAATAAA	97.6088	67.2435	PIS	ATA	0.08902	22.83	0.9076	( Probable ANTIGEN ).	Non-Toxin	Allergen	NEGATIVE	IL4 inducer
1	WVSRFYQLKPVGTAG	521	535	15	HLA-DRB1*01:01	105	0.3	FYQLKPVGT	0.932894	0.29	FYQLKPVGT	5.23	0.3	RFYQLKPVG	91.6438	51.3575	SWV	AGP	0.03314	45.26	0.4193	( Probable ANTIGEN ).	Non-Toxin	Allergen	NEGATIVE	IL4 inducer
1	VAGAATAAATAGQVN	36	50	15	HLA-DQA1*05:01/DQB1*03:01	8	0.38	TAAATAGQV	0.718684	0.68	TAAATAGQV	10.94	0.09	VAGAATAAA	97.9747	85.9899	PVA	VNM	0.11051	17.99	0.6676	( Probable ANTIGEN ).	Non-Toxin	Allergen	NEGATIVE	IL4 inducer
1	PHVIADVRVLEPIEV	146	160	15	HLA-DRB1*03:01	30	0.45	VIADVRVLE	0.924003	0.23	VIADVRVLE	39.45	0.67	VRVLEPIEV	90.1292	54.3517	FPH	EVP	0.00266	87.88	0.6658	( Probable ANTIGEN ).	Non-Toxin	Allergen	POSITIVE	IL4 inducer
1	GQMVQFQNGRVTLDG	261	275	15	HLA-DRB1*15:01	53	0.97	MVQFQNGRV	0.775824	0.63	MVQFQNGRV	34.21	1.3	MVQFQNGRV	82.5925	49.837	HGQ	DGQ	0.13149	14.4	0.4243	( Probable ANTIGEN ).	Non-Toxin	Allergen	POSITIVE	IL4 inducer
1	TAAATAGQVNMIDPW	41	55	15	HLA-DQA1*05:01/DQB1*03:01	9	0.98	ATAGQVNMI	0.759797	0.55	ATAGQVNMI	31.17	1.4	GQVNMIDPW	99.0063	87.0025	ATA	PWI	0.15652	11.41	0.6295	( Probable ANTIGEN ).	Non-Toxin	Allergen	POSITIVE	IL4 inducer
	Note : There are no effective HTL epitopes, because all epitopes are allergic.
GI.6
seq #	peptide	start	end	peptide length	allele	peptide index	median binding percentile	netmhciipan_el core	netmhciipan_el score	netmhciipan_el percentile	netmhciipan_ba core	netmhciipan_ba IC50	netmhciipan_ba percentile	CD4episcore core	immunogenicity score	immunogenicity Combined Score	MHCII-NP N motif	MHCII-NP C motif	MHCII-NP Cleavage probability score	MHCII-NP Cleavage probability percentile rank	Antigenicity	Antigenicity	Toxicity	Allergic	INF-γ	IL-4
1	ISMDPVAGASTAVAT	31	45	15	HLA-DQA1*05:01/DQB1*03:01	7	0.24	VAGASTAVA	0.836869	0.24	VAGASTAVA	14.76	0.24	ISMDPVAGA	98.3807	68.4523	QIS	ATA	0.16478	10.31	0.7733	( Probable ANTIGEN ).	Non-Toxin	Allergen	NEGATIVE	IL4 inducer
1	WVSRFYQLKPVGTAS	501	515	15	HLA-DRB1*01:01	101	0.26	FYQLKPVGT	0.925195	0.32	FYQLKPVGT	4.8	0.21	FYQLKPVGT	91.7486	51.3994	SWV	ASA	0.09587	20.77	0.4150	( Probable ANTIGEN ).	Non-Toxin	Allergen	NEGATIVE	IL4 inducer
1	PHLIADVRTLEPVEL	131	145	15	HLA-DRB1*03:01	27	0.5	LIADVRTLE	0.90899	0.32	LIADVRTLE	39.74	0.68	HLIADVRTL	86.0815	56.0326	FPH	ELP	0.0038	83.38	0.9792	( Probable ANTIGEN ).	Non-Toxin	Allergen	POSITIVE	IL4 inducer
1	SQSVTFATNDASFVP	331	345	15	HLA-DRB3*02:02	67	0.55	FATNDASFV	0.760245	0.26	FATNDASFV	28.17	0.84	SVTFATNDA	95.5447	49.8879	PSQ	VPY	0.09132	21.56	0.9396	( Probable ANTIGEN ).	Non-Toxin	Allergen	NEGATIVE	IL4 inducer
1	GDFHAGDIIGSLGWI	356	370	15	HLA-DQA1*05:01/DQB1*03:01	72	0.62	FHAGDIIGS	0.695936	0.74	FHAGDIIGS	19.16	0.49	HAGDIIGSL	98.7038	76.0815	GGD	WIS	0.0803	24.43	0.9753	( Probable ANTIGEN ).	Non-Toxin	Allergen	NEGATIVE	IL4 inducer
1	FSFLFLVPPSVEQKT	201	215	15	HLA-DRB1*01:01	41	0.64	FLFLVPPSV	0.776973	1.2	FLFLVPPSV	4.03	0.08	FLFLVPPSV	93.0161	48.7864	DFS	KTR	0.07032	27.27	1.0734	( Probable ANTIGEN ).	Non-Toxin	Allergen	POSITIVE	Non IL4 inducer
1	TAVATAGQVNMIDPW	41	55	15	HLA-DQA1*05:01/DQB1*03:01	9	1.04	ATAGQVNMI	0.749831	0.59	ATAGQVNMI	32.86	1.5	VATAGQVNM	98.7682	80.9073	STA	PWI	0.13541	13.28	0.5587	( Probable ANTIGEN ).	Non-Toxin	Allergen	POSITIVE	IL4 inducer
1	VAGASTAVATAGQVN	36	50	15	HLA-DQA1*05:01/DQB1*03:01	8	1.12	ASTAVATAG	0.564253	1.7	ASTAVATAG	20.21	0.54	TAVATAGQV	98.8972	86.0589	PVA	VNM	0.11051	17.45	0.5162	( Probable ANTIGEN ).	Non-Toxin	Allergen	NEGATIVE	IL4 inducer
	Note : There are no effective HTL epitopes, because all epitopes are allergic.
GII.2
seq #	peptide	start	end	peptide length	allele	peptide index	median binding percentile	netmhciipan_el core	netmhciipan_el score	netmhciipan_el percentile	netmhciipan_ba core	netmhciipan_ba IC50	netmhciipan_ba percentile	CD4episcore core	immunogenicity score	immunogenicity Combined Score	MHCII-NP N motif	MHCII-NP C motif	MHCII-NP Cleavage probability score	MHCII-NP Cleavage probability percentile rank	Antigenicity	Antigenicity	Toxicity	Allergic	INF-γ	IL-4
1	AKLHRAGFMTVSSNT	491	505	15	HLA-DPA1*01:03/DPB1*02:01	99	1.34	LHRAGFMTV	0.384796	1.7	LHRAGFMTV	37.37	0.97	LHRAGFMTV	82.9794	60.1918	EAK	NTS	0.11523	17.68	0.4472	( Probable ANTIGEN ).	Non-Toxin	Non-Allergen	POSITIVE	IL4 inducer
GII.4
seq #	peptide	start	end	peptide length	allele	peptide index	median binding percentile	netmhciipan_el core	netmhciipan_el score	netmhciipan_el percentile	netmhciipan_ba core	netmhciipan_ba IC50	netmhciipan_ba percentile	CD4episcore core	immunogenicity score	immunogenicity Combined Score	MHCII-NP N motif	MHCII-NP C motif	MHCII-NP Cleavage probability score	MHCII-NP Cleavage probability percentile rank	Antigenicity	Antigenicity	Toxicity	Allergic	INF-γ	IL-4
1	SRNYTMNLASQNWNN	296	310	15	HLA-DRB3*02:02	60	0.14	YTMNLASQN	0.945488	0.02	YTMNLASQN	11.72	0.25	YTMNLASQN	83.496	47.4984	GSR	NNY	0.15878	10.78	0.7695	( Probable ANTIGEN ).	Non-Toxin	Non-Allergen	NEGATIVE	Non IL4 inducer
1	LGPDLNPYLSHLARM	81	95	15	HLA-DRB1*15:01	17	0.3	LNPYLSHLA	0.963994	0.03	LNPYLSHLA	22.02	0.57	LNPYLSHLA	97.7563	57.1025	PLG	RMY	0.03837	42.12	0.6261	( Probable ANTIGEN ).	Non-Toxin	Non-Allergen	NEGATIVE	Non IL4 inducer
1	IKLIAMLYTPLRANN	176	190	15	HLA-DRB5*01:01	36	0.92	IAMLYTPLR	0.450909	1.3	IAMLYTPLR	16.04	0.55	IAMLYTPLR	81.7254	38.8102	TIK	NNA	0.14527	12.28	0.4791	( Probable ANTIGEN ).	Non-Toxin	Non-Allergen	NEGATIVE	Non IL4 inducer
	Note : There is no effective HTL epitope, because all epitopes cannot induce INF-γ.
GII.6
seq #	peptide	start	end	peptide length	allele	peptide index	median binding percentile	netmhciipan_el core	netmhciipan_el score	netmhciipan_el percentile	netmhciipan_ba core	netmhciipan_ba IC50	netmhciipan_ba percentile	CD4episcore core	immunogenicity score	immunogenicity Combined Score	MHCII-NP N motif	MHCII-NP C motif	MHCII-NP Cleavage probability score	MHCII-NP Cleavage probability percentile rank	Antigenicity	Antigenicity	Toxicity	Allergic	INF-γ	IL-4
1	LGPELNPYLSHLSRM	81	95	15	HLA-DRB1*15:01	17	0.4	LNPYLSHLS	0.914637	0.09	LNPYLSHLS	25.57	0.72	PYLSHLSRM	96.9184	59.4674	ELG	RMY	0.07403	27.15	0.7554	( Probable ANTIGEN ).	Non-Toxin	Non-Allergen	NEGATIVE	Non IL4 inducer
1	SGHLTLNMNLAPAVA	416	430	15	HLA-DRB3*02:02	84	0.46	LNMNLAPAV	0.518488	0.89	LNMNLAPAV	7	0.04	HLTLNMNLA	92.9215	53.6686	YSG	VAP	0.12714	15.48	1.1160	( Probable ANTIGEN ).	Non-Toxin	Non-Allergen	NEGATIVE	Non IL4 inducer
	Note : There is no effective HTL epitope, because all epitopes cannot induce INF-γ and IL-4.
VP4
P4
seq #	peptide	start	end	peptide length	allele	peptide index	median binding percentile	netmhciipan_el core	netmhciipan_el score	netmhciipan_el percentile	netmhciipan_ba core	netmhciipan_ba IC50	netmhciipan_ba percentile	CD4episcore core	immunogenicity score	immunogenicity Combined Score	MHCII-NP N motif	MHCII-NP C motif	MHCII-NP Cleavage probability score	MHCII-NP Cleavage probability percentile rank	Antigenicity	Antigenicity	Toxicity	Allergic	INF-γ	IL-4
1	IDFKTLKNLNDNYGI	721	735	15	HLA-DRB1*04:05	145	0.11	FKTLKNLND	0.962807	0.08	FKTLKNLND	21.41	0.13	LKNLNDNYG	82.1654	51.1662	IID	GIT	0.06599	31.54	1.1012	( Probable ANTIGEN ).	Non-Toxin	Non-Allergen	POSITIVE	IL4 inducer
1	WKEMQYNRDIIIRFK	261	275	15	HLA-DRB3*01:01	53	0.32	YNRDIIIRF	0.636414	0.58	YNRDIIIRF	11.35	0.06	YNRDIIIRF	91.6252	45.9501	LWK	FKF	0.1343	13.77	0.4191	( Probable ANTIGEN ).	Non-Toxin	Non-Allergen	POSITIVE	IL4 inducer
1	WKEMQYNRDIIIRFK	261	275	15	HLA-DRB3*02:02	53	1.2	MQYNRDIII	0.394631	1.3	MQYNRDIII	36	1.1	YNRDIIIRF	91.6252	45.9501	LWK	FKF	0.1343	13.77	0.4191	( Probable ANTIGEN ).	Non-Toxin	Non-Allergen	POSITIVE	IL4 inducer
1	KWKFFEMFKGSNQSD	136	150	15	HLA-DRB1*11:01	28	1.85	FFEMFKGSN	0.776201	1.1	FFEMFKGSN	47.27	2.6	FEMFKGSNQ	76.4752	45.2901	DKW	SDF	0.06784	30.9	0.4563	( Probable ANTIGEN ).	Non-Toxin	Non-Allergen	POSITIVE	IL4 inducer
P6
seq #	peptide	start	end	peptide length	allele	peptide index	median binding percentile	netmhciipan_el core	netmhciipan_el score	netmhciipan_el percentile	netmhciipan_ba core	netmhciipan_ba IC50	netmhciipan_ba percentile	CD4episcore core	immunogenicity score	immunogenicity Combined Score	MHCII-NP N motif	MHCII-NP C motif	MHCII-NP Cleavage probability score	MHCII-NP Cleavage probability percentile rank	Antigenicity	Antigenicity	Toxicity	Allergic	INF-γ	IL-4
1	IDFKTLKNLNDNYGI	721	735	15	HLA-DRB1*04:01	145	1.9	FKTLKNLND	0.720575	1.3	FKTLKNLND	72.34	2.5	LKNLNDNYG	82.1654	51.1662	IID	GIT	0.06599	31.76	1.1012	( Probable ANTIGEN ).	Non-Toxin	Non-Allergen	POSITIVE	IL4 inducer
P8
seq #	peptide	start	end	peptide length	allele	peptide index	median binding percentile	netmhciipan_el core	netmhciipan_el score	netmhciipan_el percentile	netmhciipan_ba core	netmhciipan_ba IC50	netmhciipan_ba percentile	CD4episcore core	immunogenicity score	immunogenicity Combined Score	MHCII-NP N motif	MHCII-NP C motif	MHCII-NP Cleavage probability score	MHCII-NP Cleavage probability percentile rank	Antigenicity	Antigenicity	Toxicity	Allergic	INF-γ	IL-4
1	IDFKTLKNLNDNYGI	721	735	15	HLA-DRB1*04:05	145	0.11	FKTLKNLND	0.962807	0.08	FKTLKNLND	21.41	0.13	LKNLNDNYG	82.1654	51.1662	IID	GIT	0.06599	31.18	1.1012	( Probable ANTIGEN ).	Non-Toxin	Non-Allergen	IL4 inducer	POSITIVE
1	WKEMQYNRDIIIRFK	261	275	15	HLA-DRB3*01:01	53	0.32	YNRDIIIRF	0.636414	0.58	YNRDIIIRF	11.35	0.06	YNRDIIIRF	91.6252	45.9501	LWK	FKF	0.1343	13.8	0.4191	( Probable ANTIGEN ).	Non-Toxin	Non-Allergen	IL4 inducer	POSITIVE
1	KWKFLEMFRGSSQSD	136	150	15	HLA-DRB1*11:01	28	0.34	FLEMFRGSS	0.913683	0.34	FLEMFRGSS	13.39	0.34	WKFLEMFRG	89.0481	56.3192	DKW	SDF	0.06784	30.48	0.4424	( Probable ANTIGEN ).	Non-Toxin	Non-Allergen	IL4 inducer	POSITIVE
1	WKEMQYNRDIIIRFK	261	275	15	HLA-DRB3*02:02	53	1.2	MQYNRDIII	0.394631	1.3	MQYNRDIII	36	1.1	YNRDIIIRF	91.6252	45.9501	LWK	FKF	0.1343	13.8	0.4191	( Probable ANTIGEN ).	Non-Toxin	Non-Allergen	IL4 inducer	POSITIVE
1	RSNISAFSNWTNVSN	581	595	15	HLA-DRB1*15:01	117	1.5	ISAFSNWTN	0.748698	0.7	ISAFSNWTN	47.59	2.3	ISAFSNWTN	89.9826	55.493	VRS	SND	0.08393	25.11	0.5378	( Probable ANTIGEN ).	Non-Toxin	Non-Allergen	IL4 inducer	POSITIVE
VP6
A
seq #	peptide	start	end	peptide length	allele	peptide index	median binding percentile	netmhciipan_el core	netmhciipan_el score	netmhciipan_el percentile	netmhciipan_ba core	netmhciipan_ba IC50	netmhciipan_ba percentile	CD4episcore core	immunogenicity score	immunogenicity Combined Score	MHCII-NP N motif	MHCII-NP C motif	MHCII-NP Cleavage probability score	MHCII-NP Cleavage probability percentile rank	Antigenicity	Antigenicity	Toxicity	Allergic	INF-γ	IL-4
1	MEVLYSLSKTLKDAR	1	15	15	HLA-DRB1*04:05	1	0.1	YSLSKTLKD	0.954095	0.12	YSLSKTLKD	18.46	0.08	EVLYSLSKT	90.2895	42.5958	-	-	-	-	0.4582	( Probable ANTIGEN ).	Non-Toxin	Non-Allergen	POSITIVE	Non IL4 inducer
1	MEVLYSLSKTLKDAR	1	15	15	HLA-DRB1*09:01	1	0.58	YSLSKTLKD	0.817318	0.21	YSLSKTLKD	27.84	0.96	EVLYSLSKT	90.2895	42.5958	-	-	-	-	0.4582	( Probable ANTIGEN ).	Non-Toxin	Non-Allergen	POSITIVE	Non IL4 inducer
1	MEVLYSLSKTLKDAR	1	15	15	HLA-DRB1*07:01	1	0.69	YSLSKTLKD	0.752634	0.76	YSLSKTLKD	14.2	0.62	EVLYSLSKT	90.2895	42.5958	-	-	-	-	0.4582	( Probable ANTIGEN ).	Non-Toxin	Non-Allergen	POSITIVE	Non IL4 inducer
1	MEVLYSLSKTLKDAR	1	15	15	HLA-DRB1*04:01	1	1.4	YSLSKTLKD	0.675586	1.6	YSLSKTLKD	44.83	1.2	EVLYSLSKT	90.2895	42.5958	-	-	-	-	0.4582	( Probable ANTIGEN ).	Non-Toxin	Non-Allergen	POSITIVE	Non IL4 inducer
	Note : There is no effective HTL epitope, because all epitopes cannot induce IL-4.
VP7
G1
seq #	peptide	start	end	peptide length	allele	peptide index	median binding percentile	netmhciipan_el core	netmhciipan_el score	netmhciipan_el percentile	netmhciipan_ba core	netmhciipan_ba IC50	netmhciipan_ba percentile	CD4episcore core	immunogenicity score	immunogenicity Combined Score	MHCII-NP N motif	MHCII-NP C motif	MHCII-NP Cleavage probability score	MHCII-NP Cleavage probability percentile rank	Antigenicity	Antigenicity	Toxicity	Allergic	INF-γ	IL-4
1	SVALFALTKAQNYGL	41	55	15	HLA-DRB1*07:01	9	0.32	FALTKAQNY	0.819627	0.42	FALTKAQNY	9.39	0.21	FALTKAQNY	95.5825	43.183	ISV	GLN	0.066	24.81	0.9758	( Probable ANTIGEN ).	Non-Toxin	Allergen	POSITIVE	Non IL4 inducer
1	FYTIVDYINQIVQVM	296	310	15	HLA-DRB1*15:01	60	1.29	IVDYINQIV	0.7086	0.88	IVDYINQIV	39.21	1.7	FYTIVDYIN	95.8364	59.9346	VFY	VMS	0.07119	22.86	0.0962	( Probable NON-ANTIGEN ).	Non-Toxin	Non-Allergen	POSITIVE	Non IL4 inducer
	Note : There is no effective HTL epitope
G2
seq #	peptide	start	end	peptide length	allele	peptide index	median binding percentile	netmhciipan_el core	netmhciipan_el score	netmhciipan_el percentile	netmhciipan_ba core	netmhciipan_ba IC50	netmhciipan_ba percentile	CD4episcore core	immunogenicity score	immunogenicity Combined Score	MHCII-NP N motif	MHCII-NP C motif	MHCII-NP Cleavage probability score	MHCII-NP Cleavage probability percentile rank	Antigenicity	Antigenicity	Toxicity	Allergic	INF-γ	IL-4
1	QNYGMYLPITGSLDA	51	65	15	HLA-DRB1*04:05	11	0.78	YLPITGSLD	0.691551	1.4	YLPITGSLD	23.43	0.17	YGMYLPITG	90.8255	59.1302	TQN	DAV	0.20645	4.56	0.4812	( Probable ANTIGEN ).	Non-Toxin	Non-Allergen	POSITIVE	Non IL4 inducer
	Note : There is no effective HTL epitope, because all epitopes cannot induce IL-4.
G3
seq #	peptide	start	end	peptide length	allele	peptide index	median binding percentile	netmhciipan_el core	netmhciipan_el score	netmhciipan_el percentile	netmhciipan_ba core	netmhciipan_ba IC50	netmhciipan_ba percentile	CD4episcore core	immunogenicity score	immunogenicity Combined Score	MHCII-NP N motif	MHCII-NP C motif	MHCII-NP Cleavage probability score	MHCII-NP Cleavage probability percentile rank	Antigenicity	Antigenicity	Toxicity	Allergic	INF-γ	IL-4
1	FYTIVDYVNQIVQAM	296	310	15	HLA-DRB1*15:01	60	0.82	IVDYVNQIV	0.831442	0.45	IVDYVNQIV	31.89	1.2	TIVDYVNQI	96.9343	58.2737	VFY	AMS	0.05722	28.4	0.0749 ( Probable NON-ANTIGEN ).
	Note : There are no effective HTL epitopes, because all epitopes have no good antigenicity.
G9
seq #	peptide	start	end	peptide length	allele	peptide index	median binding percentile	netmhciipan_el core	netmhciipan_el score	netmhciipan_el percentile	netmhciipan_ba core	netmhciipan_ba IC50	netmhciipan_ba percentile	CD4episcore core	immunogenicity score	immunogenicity Combined Score	MHCII-NP N motif	MHCII-NP C motif	MHCII-NP Cleavage probability score	MHCII-NP Cleavage probability percentile rank	Antigenicity	Antigenicity	Toxicity	Allergic	INF-γ	IL-4
1	IVIASPFVKTQNYGI	41	55	15	HLA-DRB1*07:01	9	0.79	FVKTQNYGI	0.795067	0.48	FVKTQNYGI	17.55	1.1	IVIASPFVK	88.2915	50.3166	LIV	GIN	0.05893	28.1	0.8604	( Probable ANTIGEN ).	Non-Toxin	Allergen
1	VYFKEYTDIASFSID	116	130	15	HLA-DRB1*07:01	24	1.6	YTDIASFSI	0.761764	0.7	YTDIASFSI	33.38	2.5	YTDIASFSI	87.7259	44.3904	SVY	IDP	0.04652	33.7	0.5358	( Probable ANTIGEN ).	Non-Toxin	Allergen
	Note : There are no effective HTL epitopes, because all epitopes are allergic.
G12
seq #	peptide	start	end	peptide length	allele	peptide index	median binding percentile	netmhciipan_el core	netmhciipan_el score	netmhciipan_el percentile	netmhciipan_ba core	netmhciipan_ba IC50	netmhciipan_ba percentile	CD4episcore core	immunogenicity score	immunogenicity Combined Score	MHCII-NP N motif	MHCII-NP C motif	MHCII-NP Cleavage probability score	MHCII-NP Cleavage probability percentile rank	Antigenicity	Antigenicity	Toxicity	Allergic	INF-γ	IL-4
1	DYNIVLIQYQNSLAL	136	150	15	HLA-DRB1*15:01	28	0.4	LIQYQNSLA	0.772356	0.65	LIQYQNSLA	13.21	0.14	IVLIQYQNS	90.5918	51.8367	CDY	ALD	0.06954	23.9	1.1921	( Probable ANTIGEN ).	Non-Toxin	Non-Allergen	Non IL4 inducer	NEGATIVE
	Note : There is no effective HTL epitope, because all epitopes cannot induce IL-4 and INF-γ.
HEXON
seq #	peptide	start	end	peptide length	allele	peptide index	median binding percentile	netmhciipan_el core	netmhciipan_el score	netmhciipan_el percentile	netmhciipan_ba core	netmhciipan_ba IC50	netmhciipan_ba percentile	CD4episcore core	immunogenicity score	immunogenicity Combined Score	MHCII-NP N motif	MHCII-NP C motif	MHCII-NP Cleavage probability score	MHCII-NP Cleavage probability percentile rank	Antigenicity	Antigenicity	Toxicity	Allergic	INF-γ	IL-4
1	EWNFRKDVNMILQSS	556	570	15	HLA-DRB3*01:01	112	0.13	FRKDVNMIL	0.796499	0.17	FRKDVNMIL	12.66	0.09	FRKDVNMIL	73.4038	45.8615	YEW	SSL	0.09252	23.21	0.5836	( Probable ANTIGEN ).	Non-Toxin	Non-Allergen	POSITIVE	IL4 inducer
1	EWNFRKDVNMILQSS	556	570	15	HLA-DRB3*02:02	112	1.45	FRKDVNMIL	0.369501	1.5	FRKDVNMIL	46.52	1.4	FRKDVNMIL	73.4038	45.8615	YEW	SSL	0.09252	23.21	0.5836	( Probable ANTIGEN ).	Non-Toxin	Non-Allergen	POSITIVE	IL4 inducer
1	GSYTYEWNFRKDVNM	551	565	15	HLA-DRB5*01:01	111	1.94	YTYEWNFRK	0.603766	0.59	YTYEWNFRK	46.35	3.3	YTYEWNFRK	89.2293	59.6917	PGS	NMI	0.05646	35.18	0.6351	( Probable ANTIGEN ).	Non-Toxin	Non-Allergen	POSITIVE	IL4 inducer
short fiber protein
seq #	peptide	start	end	peptide length	allele	peptide index	median binding percentile	netmhciipan_el core	netmhciipan_el score	netmhciipan_el percentile	netmhciipan_ba core	netmhciipan_ba IC50	netmhciipan_ba percentile	CD4episcore core	immunogenicity score	immunogenicity Combined Score	MHCII-NP N motif	MHCII-NP C motif	MHCII-NP Cleavage probability score	MHCII-NP Cleavage probability percentile rank	Antigenicity	Antigenicity	Toxicity	Allergic	INF-γ	IL-4
1	DSNGRIAISNSNRTR	211	225	15	HLA-DRB1*13:02	43	1.26	IAISNSNRT	0.510063	1.9	IAISNSNRT	15.92	0.63	IAISNSNRT	71.8872	38.3549	FDS	TRS	0.52966	0.79	0.4392	( Probable ANTIGEN ).	Non-Toxin	Non-Allergen	POSITIVE	IL4 inducer

## Sheet: LBL
Preliminary screening of LBL epitopes
VP1
GI.3
Rank	Sequence	Start position	Score	Antigenicity	Antigenicity	Toxicity	Allergic
10	IRSMMISRDHGQMVQF	264	0.84	0.4115	( Probable ANTIGEN ).	Non-Toxin	Non-Allergen
11	RDHGQMVQFQNGRVTL	271	0.83	0.5615	( Probable ANTIGEN ).	Non-Toxin	Non-Allergen
15	ISIAQATMFPHVIADV	150	0.79	0.4950	( Probable ANTIGEN ).	Non-Toxin	Non-Allergen
20	AIVFFMSDFPIAHGTN	442	0.74	0.5383	( Probable ANTIGEN ).	Non-Toxin	Non-Allergen
20	FHNNDNTPTMRLVCML	183	0.74	0.6764	( Probable ANTIGEN ).	Non-Toxin	Non-Allergen
23	LSDVSANTNMIAKLGW	385	0.69	0.7643	( Probable ANTIGEN ).	Non-Toxin	Non-Allergen
GI.6
Rank	Sequence	Start position	Score	Antigenicity	Antigenicity	Toxicity	Allergic
10	HNSSQPQPTMRLVAML	182	0.84	0.5028	( Probable ANTIGEN ).	Non-Toxin	Non-Allergen
GII.2
Rank	Sequence	Start position	Score	Antigenicity	Antigenicity	Toxicity	Allergic
9	YSLAPMGTGNGRRRVQ	544	0.83	1.1733	( Probable ANTIGEN ).	Non-Toxin	Non-Allergen
10	HYNQKDDPKMRIVAML	184	0.82	0.8523	( Probable ANTIGEN ).	Non-Toxin	Non-Allergen
17	SMSEVALVRYINPDTG	487	0.75	0.4403	( Probable ANTIGEN ).	Non-Toxin	Non-Allergen
19	GPELNPYLAHLARMYN	99	0.73	0.5017	( Probable ANTIGEN ).	Non-Toxin	Non-Allergen
19	HLHDNDHLYNVTITNL	310	0.73	0.9287	( Probable ANTIGEN ).	Non-Toxin	Non-Allergen
19	PQQITMFPHVIIDVRT	152	0.73	0.7093	( Probable ANTIGEN ).	Non-Toxin	Non-Allergen
GII.4
Rank	Sequence	Start position	Score	Antigenicity	Antigenicity	Toxicity	Allergic
3	SGIIMKMASSDANPSD	11	0.91	0.6015	( Probable ANTIGEN ).	Non-Toxin	Non-Allergen
10	VTHITGSRNYTMNLAS	304	0.84	0.4972	( Probable ANTIGEN ).	Non-Toxin	Non-Allergen
11	SVPILTVEEMTNSRFP	242	0.83	0.5024	( Probable ANTIGEN ).	Non-Toxin	Non-Allergen
11	MASSDANPSDGSAANL	17	0.83	0.6555	( Probable ANTIGEN ).	Non-Toxin	Non-Allergen
14	YTMNLASQNWNNYDPT	313	0.8	1.1477	( Probable ANTIGEN ).	Non-Toxin	Non-Allergen
21	GPDLNPYLSHLARMYN	96	0.69	0.4726	( Probable ANTIGEN ).	Non-Toxin	Non-Allergen
22	NFPTEGLSPSQVTMFP	141	0.67	0.4785	( Probable ANTIGEN ).	Non-Toxin	Non-Allergen
24	YTLAPMGNGTGRRRAV	539	0.65	0.7900	( Probable ANTIGEN ).	Non-Toxin	Non-Allergen
GII.6
Rank	Sequence	Start position	Score	Antigenicity	Antigenicity	Toxicity	Allergic
4	PGEMLLNLELGPELNP	114	0.89	1.3077	( Probable ANTIGEN ).	Non-Toxin	Non-Allergen
9	LPEYSGHLTLNMNLAP	454	0.83	0.8929	( Probable ANTIGEN ).	Non-Toxin	Non-Allergen
9	EFTVSPRNSPGEMLLN	105	0.83	0.5118	( Probable ANTIGEN ).	Non-Toxin	Non-Allergen
11	VLMHSESTDFDDGQPT	422	0.81	0.8677	( Probable ANTIGEN ).	Non-Toxin	Non-Allergen
13	YTPKLGSVLMHSESTD	415	0.79	0.6422	( Probable ANTIGEN ).	Non-Toxin	Non-Allergen
18	ISAAQITMCPHVIVDV	175	0.73	0.4360	( Probable ANTIGEN ).	Non-Toxin	Non-Allergen
26	GPELNPYLSHLSRMYN	124	0.6	0.4755	( Probable ANTIGEN ).	Non-Toxin	Non-Allergen
VP4
P4
Rank	Sequence	Start position	Score	Antigenicity	Antigenicity	Toxicity	Allergic
3	SFSIIRTRTMNLYGLP	449	0.92	0.8134	( Probable ANTIGEN ).	Non-Toxin	Non-Allergen
6	DITISKTSLWKEMQYN	266	0.89	0.5334	( Probable ANTIGEN ).	Non-Toxin	Non-Allergen
10	MFKGSNQSDFSNRRTL	156	0.84	0.7554	( Probable ANTIGEN ).	Non-Toxin	Non-Allergen
11	KTKIDMSTQIGKNTLP	655	0.83	0.4509	( Probable ANTIGEN ).	Non-Toxin	Non-Allergen
11	TRTMNLYGLPAANPNN	455	0.83	0.5832	( Probable ANTIGEN ).	Non-Toxin	Non-Allergen
14	SQEIAMSQLIDLALLP	522	0.8	0.8607	( Probable ANTIGEN ).	Non-Toxin	Non-Allergen
15	DFVSLNSLRFRFSLTV	430	0.79	1.3029	( Probable ANTIGEN ).	Non-Toxin	Non-Allergen
17	SVLNVTDSVNDISTQT	610	0.77	0.6854	( Probable ANTIGEN ).	Non-Toxin	Non-Allergen
17	YSYSRDGEQVTAHTTC	316	0.77	0.4180	( Probable ANTIGEN ).	Non-Toxin	Non-Allergen
19	YNGGSLPTDFSISRYE	341	0.75	0.4950	( Probable ANTIGEN ).	Non-Toxin	Non-Allergen
25	SLTVDEPSFSIIRTRT	442	0.69	0.5470	( Probable ANTIGEN ).	Non-Toxin	Non-Allergen
26	IMNGGAVSLHFAGVTL	409	0.67	0.9500	( Probable ANTIGEN ).	Non-Toxin	Non-Allergen
28	NGNEYYEVSGRFSLIS	470	0.65	0.7122	( Probable ANTIGEN ).	Non-Toxin	Non-Allergen
29	NSVIKLGGLGYKWSEI	292	0.64	1.1975	( Probable ANTIGEN ).	Non-Toxin	Non-Allergen
34	IDFKTLKNLNDNYGIT	735	0.53	1.1012	( Probable ANTIGEN ).	Non-Toxin	Non-Allergen
P6
Rank	Sequence	Start position	Score	Antigenicity	Antigenicity	Toxicity	Allergic
6	TSAISKRLRLREITTQ	632	0.87	0.5124	( Probable ANTIGEN ).	Non-Toxin	Non-Allergen
7	SQEIAMTQLIDLALLP	529	0.86	0.9449	( Probable ANTIGEN ).	Non-Toxin	Non-Allergen
14	DFVSLNSLRFRFSLTV	437	0.79	1.3029	( Probable ANTIGEN ).	Non-Toxin	Non-Allergen
15	VMSGGAVSLHFAGVTL	416	0.78	0.9826	( Probable ANTIGEN ).	Non-Toxin	Non-Allergen
25	MFRNNVSAEFQHKRTL	163	0.67	0.5780	( Probable ANTIGEN ).	Non-Toxin	Non-Allergen
30	LLPLDMFSMFSGIKST	542	0.62	0.4193	( Probable ANTIGEN ).	Non-Toxin	Non-Allergen
32	SSTSNLSEVETVIHVE	209	0.57	0.6303	( Probable ANTIGEN ).	Non-Toxin	Non-Allergen
33	IDFKTLKNLNDNYGIT	742	0.53	1.1012	( Probable ANTIGEN ).	Non-Toxin	Non-Allergen
P8
Rank	Sequence	Start position	Score	Antigenicity	Antigenicity	Toxicity	Allergic
6	DITISKTSLWKEMQYN	265	0.89	0.5334	( Probable ANTIGEN ).	Non-Toxin	Non-Allergen
8	SRSIQYTRAQVNEDIT	252	0.87	0.5287	( Probable ANTIGEN ).	Non-Toxin	Non-Allergen
11	KTKIDMSTQIGKNTLP	654	0.83	0.4509	( Probable ANTIGEN ).	Non-Toxin	Non-Allergen
14	SQEIAMSQLIDLALLP	521	0.8	0.8607	( Probable ANTIGEN ).	Non-Toxin	Non-Allergen
15	DFVSLNSLRFRFSLTV	429	0.79	1.3029	( Probable ANTIGEN ).	Non-Toxin	Non-Allergen
19	YNGGSLPTDFSISRYE	340	0.75	0.4950	( Probable ANTIGEN ).	Non-Toxin	Non-Allergen
22	RSNISAFSNWTNVSND	594	0.72	0.4401	( Probable ANTIGEN ).	Non-Toxin	Non-Allergen
27	GISITIHSEFYIIPRS	208	0.67	0.9251	( Probable ANTIGEN ).	Non-Toxin	Non-Allergen
28	DFYNRRTLTSDTKLVG	163	0.66	0.5746	( Probable ANTIGEN ).	Non-Toxin	Non-Allergen
29	DVSNVTNSVNDISTQT	609	0.65	0.6094	( Probable ANTIGEN ).	Non-Toxin	Non-Allergen
31	GNSIIKLGGLGYKWSE	290	0.63	1.0025	( Probable ANTIGEN ).	Non-Toxin	Non-Allergen
32	VMNGGAVSLHFAGVTL	408	0.61	0.9622	( Probable ANTIGEN ).	Non-Toxin	Non-Allergen
34	IDFKTLKNLNDNYGIT	734	0.53	1.1012	( Probable ANTIGEN ).	Non-Toxin	Non-Allergen
VP6
A
Rank	Sequence	Start position	Score	Antigenicity	Antigenicity	Toxicity	Allergic
2	FGTIIARNFDTIRLSF	311	0.92	0.6827	( Probable ANTIGEN ).	Non-Toxin	Non-Allergen
7	TMNGNDFQTGGIGNLP	74	0.81	0.7295	( Probable ANTIGEN ).	Non-Toxin	Non-Allergen
7	HKPNIFPYSASFTLNR	187	0.81	0.6110	( Probable ANTIGEN ).	Non-Toxin	Non-Allergen
8	FKRINFDNSSEYIENW	158	0.8	0.4030	( Probable ANTIGEN ).	Non-Toxin	Non-Allergen
11	DPRTEINVPHMANRTA	14	0.76	0.5601	( Probable ANTIGEN ).	Non-Toxin	Non-Allergen
15	YSASFTLNRSQPMHDN	194	0.71	0.4375	( Probable ANTIGEN ).	Non-Toxin	Non-Allergen
21	LLNLDANYVETARTTI	104	0.62	0.5564	( Probable ANTIGEN ).	Non-Toxin	Non-Allergen
24	NNVEVEFLLNGQIINT	291	0.53	0.7315	( Probable ANTIGEN ).	Non-Toxin	Non-Allergen
VP7
G1
Rank	Sequence	Start position	Score	Antigenicity	Antigenicity	Toxicity	Allergic
3	TAVIRSGPMYGIEYTT	17	0.89	0.4212	( Probable ANTIGEN ).	Non-Toxin	Non-Allergen
5	NLELDMSELADLILNE	171	0.87	0.6716	( Probable ANTIGEN ).	Non-Toxin	Non-Allergen
7	CVPPRTEINHMANRTA	3	0.85	0.5453	( Probable ANTIGEN ).	Non-Toxin	Non-Allergen
14	NQIVQVMSKRSRSLNS	328	0.76	0.5557	( Probable ANTIGEN ).	Non-Toxin	Non-Allergen
15	PMDITLYYYQQSGESN	191	0.73	0.8518	( Probable ANTIGEN ).	Non-Toxin	Non-Allergen
19	YNLVLMKYDQNLELDM	161	0.69	0.7885	( Probable ANTIGEN ).	Non-Toxin	Non-Allergen
21	PMYGIEYTTILIFLIS	24	0.6	0.5535	( Probable ANTIGEN ).	Non-Toxin	Non-Allergen
22	YTTILIFLISIILLNY	30	0.59	0.5389	( Probable ANTIGEN ).	Non-Toxin	Non-Allergen
G2
Rank	Sequence	Start position	Score	Antigenicity	Antigenicity	Toxicity	Allergic
5	TAVIRSAGMYGIEYTT	26	0.86	0.5644	( Probable ANTIGEN ).	Non-Toxin	Non-Allergen
7	EKLVITDVVNGVNHKI	255	0.83	0.4437	( Probable ANTIGEN ).	Non-Toxin	Non-Allergen
12	QIIQVMSKRSRSLDTA	338	0.77	0.8485	( Probable ANTIGEN ).	Non-Toxin	Non-Allergen
13	MDISLYYYQQNSESNK	201	0.76	0.5539	( Probable ANTIGEN ).	Non-Toxin	Non-Allergen
15	LMRYDNTSELDASELA	174	0.73	0.4843	( Probable ANTIGEN ).	Non-Toxin	Non-Allergen
17	GMYGIEYTTILTILIS	33	0.71	0.6955	( Probable ANTIGEN ).	Non-Toxin	Non-Allergen
22	PFVRTQNYGMYLPITG	79	0.6	0.8265	( Probable ANTIGEN ).	Non-Toxin	Non-Allergen
23	LLLIALMSPFVRTQNY	71	0.58	0.6387	( Probable ANTIGEN ).	Non-Toxin	Non-Allergen
G3
Rank	Sequence	Start position	Score	Antigenicity	Antigenicity	Toxicity	Allergic
3	LFLIKGWPTGSIYFKD	138	0.88	0.6682	( Probable ANTIGEN ).	Non-Toxin	Non-Allergen
4	DPTTMPQTERMMRVNW	307	0.87	0.6490	( Probable ANTIGEN ).	Non-Toxin	Non-Allergen
6	RITIDISGMYGIEYTT	26	0.85	0.6386	( Probable ANTIGEN ).	Non-Toxin	Non-Allergen
18	GMYGIEYTTVLTFLIS	33	0.67	0.6697	( Probable ANTIGEN ).	Non-Toxin	Non-Allergen
G9
Rank	Sequence	Start position	Score	Antigenicity	Antigenicity	Toxicity	Allergic
2	TAVIRSGPMYGIEYTT	18	0.89	0.4212	( Probable ANTIGEN ).	Non-Toxin	Non-Allergen
3	LLLIVIASPFVKTQNY	63	0.87	0.6437	( Probable ANTIGEN ).	Non-Toxin	Non-Allergen
12	NQIVQVMSKRSRSLNS	329	0.76	0.5557	( Probable ANTIGEN ).	Non-Toxin	Non-Allergen
12	GIEYTTILTFLISIVL	28	0.76	0.5309	( Probable ANTIGEN ).	Non-Toxin	Non-Allergen
14	IALHMANRTAVIRSGP	10	0.74	0.5544	( Probable ANTIGEN ).	Non-Toxin	Non-Allergen
21	LISIVLLNYILKSLTS	38	0.59	0.4022	( Probable ANTIGEN ).	Non-Toxin	Non-Allergen
G12
Rank	Sequence	Start position	Score	Antigenicity	Antigenicity	Toxicity	Allergic
5	TAVIRSGMYGIEYTTI	21	0.86	0.9861	( Probable ANTIGEN ).	Non-Toxin	Non-Allergen
6	PITGSMDTAYVNSTQQ	85	0.84	0.5057	( Probable ANTIGEN ).	Non-Toxin	Non-Allergen
7	KLVITDVVDGVNHKIN	250	0.82	0.6107	( Probable ANTIGEN ).	Non-Toxin	Non-Allergen
8	PTTIPQTERMMRINWK	302	0.81	1.1025	( Probable ANTIGEN ).	Non-Toxin	Non-Allergen
12	NQIVQVMSKRSRSLNS	331	0.76	0.5557	( Probable ANTIGEN ).	Non-Toxin	Non-Allergen
12	IVLIQYQNSLALDVSE	166	0.76	0.7749	( Probable ANTIGEN ).	Non-Toxin	Non-Allergen
13	GIEYTTILTFLISIIL	30	0.75	0.4000	( Probable ANTIGEN ).	Non-Toxin	Non-Allergen
18	TAYVNSTQQENFMTST	92	0.69	0.4813	( Probable ANTIGEN ).	Non-Toxin	Non-Allergen
HEXON
Rank	Sequence	Start position	Score	Antigenicity	Antigenicity	Toxicity	Allergic
1	GFVGYMGPTMREGQAY	820	0.94	0.7901	( Probable ANTIGEN ).	Non-Toxin	Non-Allergen
2	PGSYTYEWNFRKDVNM	569	0.92	0.6242	( Probable ANTIGEN ).	Non-Toxin	Non-Allergen
6	MGALTDLGQNMLYANS	875	0.88	0.4241	( Probable ANTIGEN ).	Non-Toxin	Non-Allergen
9	MREGQAYPANYPYPLI	829	0.85	0.5981	( Probable ANTIGEN ).	Non-Toxin	Non-Allergen
9	WFLIQMLSHYNIGYQG	758	0.85	0.9842	( Probable ANTIGEN ).	Non-Toxin	Non-Allergen
10	GAEIESGNIFAMEINL	442	0.84	0.6064	( Probable ANTIGEN ).	Non-Toxin	Non-Allergen
12	VIRSMATPSMMPQWSY	16	0.82	0.4010	( Probable ANTIGEN ).	Non-Toxin	Non-Allergen
13	SYMHIAGQDASEYLSP	30	0.81	0.4903	( Probable ANTIGEN ).	Non-Toxin	Non-Allergen
13	RVLDMASTYFDIRGVL	111	0.81	1.0856	( Probable ANTIGEN ).	Non-Toxin	Non-Allergen
15	DRSQRLTLRFVPVDRE	78	0.79	1.3292	( Probable ANTIGEN ).	Non-Toxin	Non-Allergen
17	NHHRNAGLRYRSMLLG	529	0.77	1.1061	( Probable ANTIGEN ).	Non-Toxin	Non-Allergen
17	PDPMDNVNPFNHHRNA	519	0.77	0.6794	( Probable ANTIGEN ).	Non-Toxin	Non-Allergen
17	IGLMYYNSTGNMGVLA	330	0.77	0.9215	( Probable ANTIGEN ).	Non-Toxin	Non-Allergen
20	KITPDNITLPENKNTY	479	0.73	0.5215	( Probable ANTIGEN ).	Non-Toxin	Non-Allergen
20	LDALGDRSRYFSMWNQ	370	0.73	0.5793	( Probable ANTIGEN ).	Non-Toxin	Non-Allergen
23	DSINLYANFFPMAHNT	604	0.68	0.4427	( Probable ANTIGEN ).	Non-Toxin	Non-Allergen
25	PNYIGFRDNFIGLMYY	320	0.65	1.3120	( Probable ANTIGEN ).	Non-Toxin	Non-Allergen
26	LPFQHNNSGFVGYMGP	812	0.63	1.1119	( Probable ANTIGEN ).	Non-Toxin	Non-Allergen
28	VVDLQDRNTELSYQLM	354	0.6	1.7480	( Probable ANTIGEN ).	Non-Toxin	Non-Allergen
31	NSTGNMGVLAGQASQL	336	0.55	0.6419	( Probable ANTIGEN ).	Non-Toxin	Non-Allergen
short fiber protein
Rank	Sequence	Start position	Score	Antigenicity	Antigenicity	Toxicity	Allergic
3	TFMPNSTVYPRNKTAD	348	0.88	0.8850	( Probable ANTIGEN ).	Non-Toxin	Non-Allergen
4	LIQISPNITFSVVYNE	368	0.87	0.9945	( Probable ANTIGEN ).	Non-Toxin	Non-Allergen
4	LGTITIKGLKGALREM	292	0.87	0.7182	( Probable ANTIGEN ).	Non-Toxin	Non-Allergen
6	SSTWRYQETDAVASNA	331	0.84	0.6031	( Probable ANTIGEN ).	Non-Toxin	Non-Allergen
10	RSMKRTRIEDDFNPVY	27	0.78	1.0445	( Probable ANTIGEN ).	Non-Toxin	Non-Allergen
14	YPRNKTADPGNMLIQI	356	0.74	0.7911	( Probable ANTIGEN ).	Non-Toxin	Non-Allergen
21	SNSNRTRSVPSLTTIW	247	0.61	0.4730	( Probable ANTIGEN ).	Non-Toxin	Non-Allergen

## Sheet: CTL deduplication + conservatio
CTL deduplication + conservatio
VP1
GI.3
seq #	peptide	start	end	peptide length	allele	peptide index	median binding percentile	netmhcpan_el core	netmhcpan_el icore	netmhcpan_el score	netmhcpan_el percentile	netmhcpan_ba core	netmhcpan_ba icore	netmhcpan_ba IC50	netmhcpan_ba percentile	immunogenicity score	proteasome score	tap score	mhc score	processing score	processing total score	Antigenicity	Antigenicity	Toxicity	Allergic
1	APTRGEAAL	465	473	9	HLA-B*07:02	465	0.04	APTRGEAAL	APTRGEAAL	0.946024	0.03	APTRGEAAL	APTRGEAAL	17.43	0.05	0.24781	1.37113	0.310097	-1.2413	1.68123	0.439933	0.5426	( Probable ANTIGEN ).	Non-Toxin	Non-Allergen	0.7742	(24/31)
1	FVFVSWVSR	516	524	9	HLA-A*33:01	516	0.04	FVFVSWVSR	FVFVSWVSR	0.711594	0.06	FVFVSWVSR	FVFVSWVSR	17.6	0.03	0.06513	1.09306	0.732129	-1.24551	1.82519	0.57968	1.4862	( Probable ANTIGEN ).	Non-Toxin	Non-Allergen	0.6129	(19/31)
GI.6
seq #	peptide	start	end	peptide length	allele	peptide index	median binding percentile	netmhcpan_el core	netmhcpan_el icore	netmhcpan_el score	netmhcpan_el percentile	netmhcpan_ba core	netmhcpan_ba icore	netmhcpan_ba IC50	netmhcpan_ba percentile	immunogenicity score	proteasome score	tap score	mhc score	processing score	processing total score	Antigenicity	Antigenicity	Toxicity	Allergic
1	FVFVSWVSR	496	504	9	HLA-A*33:01	496	0.04	FVFVSWVSR	FVFVSWVSR	0.711594	0.06	FVFVSWVSR	FVFVSWVSR	17.6	0.03	0.06513	1.09306	0.732129	-1.24551	1.82519	0.57968	1.4862	( Probable ANTIGEN ).	Non-Toxin	Non-Allergen	0.9167	(11/12)
1	HLIADVRTL	132	140	9	HLA-A*02:03	132	0.34	HLIADVRTL	HLIADVRTL	0.744178	0.08	HLIADVRTL	HLIADVRTL	35.05	0.59	0.20939	1.54045	0.352539	-1.54469	1.89298	0.348297	0.4621	( Probable ANTIGEN ).	Non-Toxin	Non-Allergen	0.75	(9/12)
GII.2
seq #	peptide	start	end	peptide length	allele	peptide index	median binding percentile	netmhcpan_el core	netmhcpan_el icore	netmhcpan_el score	netmhcpan_el percentile	netmhcpan_ba core	netmhcpan_ba icore	netmhcpan_ba IC50	netmhcpan_ba percentile	immunogenicity score	proteasome score	tap score	mhc score	processing score	processing total score	Antigenicity	Antigenicity	Toxicity	Allergic
1	MSEVALVRY	471	479	9	HLA-A*01:01	471	0.02	MSEVALVRY	MSEVALVRY	0.961437	0.01	MSEVALVRY	MSEVALVRY	18.53	0.03	0.16678	1.35246	1.26825	-1.26788	2.62071	1.35284	0.4391	( Probable ANTIGEN ).	Non-Toxin	Non-Allergen	0.9787	(92/94)
1	KMRIVAMLY	175	183	9	HLA-A*30:02	175	0.02	KMRIVAMLY	KMRIVAMLY	0.747543	0.04	KMRIVAMLY	KMRIVAMLY	11.1	0.01	0.07307	1.27741	1.32656	-1.04532	2.60397	1.55865	0.8190	( Probable ANTIGEN ).	Non-Toxin	Non-Allergen	0.9894	(93/94)
GII.4
seq #	peptide	start	end	peptide length	allele	peptide index	median binding percentile	netmhcpan_el core	netmhcpan_el icore	netmhcpan_el score	netmhcpan_el percentile	netmhcpan_ba core	netmhcpan_ba icore	netmhcpan_ba IC50	netmhcpan_ba percentile	immunogenicity score	proteasome score	tap score	mhc score	processing score	processing total score	Antigenicity	Antigenicity	Toxicity	Allergic
1	IFAAVPPNF	120	128	9	HLA-A*23:01	120	0.02	IFAAVPPNF	IFAAVPPNF	0.972623	0.01	IFAAVPPNF	IFAAVPPNF	13.52	0.04	0.06869	1.35041	1.19379	-1.13098	2.5442	1.41322	0.5720	( Probable ANTIGEN ).	Non-Toxin	Non-Allergen	0.9699	(709/731)
1	FIFLVPPTV	212	220	9	HLA-A*02:01	212	0.06	FIFLVPPTV	FIFLVPPTV	0.909234	0.03	FIFLVPPTV	FIFLVPPTV	8.31	0.08	0.06992	1.1091	0.138491	-0.919601	1.24759	0.327991	0.5271	( Probable ANTIGEN ).	Non-Toxin	Non-Allergen	0.9863	(721/731)
1	DVTHITGSR	289	297	9	HLA-A*68:01	289	0.08	DVTHITGSR	DVTHITGSR	0.928802	0.05	DVTHITGSR	DVTHITGSR	11.79	0.11	0.14323	1.02272	0.538052	-1.07151	1.56077	0.489254	0.5314	( Probable ANTIGEN ).	Non-Toxin	Non-Allergen	0.2941	(215/731)
1	SQVTMFPHI	136	144	9	HLA-A*02:06	136	0.12	SQVTMFPHI	SQVTMFPHI	0.626826	0.14	SQVTMFPHI	SQVTMFPHI	9.96	0.09	0.0012	1.1129	0.257223	-0.998259	1.37012	0.371862	0.6173	( Probable ANTIGEN ).	Non-Toxin	Non-Allergen	0.9672	(707/731)
GII.6
seq #	peptide	start	end	peptide length	allele	peptide index	median binding percentile	netmhcpan_el core	netmhcpan_el icore	netmhcpan_el score	netmhcpan_el percentile	netmhcpan_ba core	netmhcpan_ba icore	netmhcpan_ba IC50	netmhcpan_ba percentile	immunogenicity score	proteasome score	tap score	mhc score	processing score	processing total score	Antigenicity	Antigenicity	Toxicity	Allergic
1	APRARNHPL	303	311	9	HLA-B*07:02	303	0.01	APRARNHPL	APRARNHPL	0.997154	0.01	APRARNHPL	APRARNHPL	2.3	0.01	0.1213	1.0352	0.391454	-0.361728	1.42665	1.06493	1.4476	( Probable ANTIGEN ).	Non-Toxin	Non-Allergen	0.2714	(19/70)
1	RARNHPLHV	305	313	9	HLA-A*30:01	305	0.02	RARNHPLHV	RARNHPLHV	0.765257	0.02	RARNHPLHV	RARNHPLHV	8.96	0.03	0.04089	1.04848	0.222246	-0.952308	1.27073	0.318418	1.5487	( Probable ANTIGEN ).	Non-Toxin	Non-Allergen	0.3714	(26/70)
1	ATRAHEVHI	358	366	9	HLA-A*30:01	358	0.1	ATRAHEVHI	ATRAHEVHI	0.537197	0.11	ATRAHEVHI	ATRAHEVHI	20.9	0.08	0.23566	1.28929	0.292563	-1.32015	1.58185	0.261707	0.9363	( Probable ANTIGEN ).	Non-Toxin	Non-Allergen	0.8	(56/70)
1	LPILTLGEL	228	236	9	HLA-B*07:02	228	0.12	LPILTLGEL	LPILTLGEL	0.699338	0.12	LPILTLGEL	LPILTLGEL	37.87	0.11	0.1465	1.45285	0.320499	-1.5783	1.77335	0.195058	0.8355	( Probable ANTIGEN ).	Non-Toxin	Non-Allergen	0.9857	(69/70)
VP4
P4
seq #	peptide	start	end	peptide length	allele	peptide index	median binding percentile	netmhcpan_el core	netmhcpan_el icore	netmhcpan_el score	netmhcpan_el percentile	netmhcpan_ba core	netmhcpan_ba icore	netmhcpan_ba IC50	netmhcpan_ba percentile	immunogenicity score	proteasome score	tap score	mhc score	processing score	processing total score	Antigenicity	Antigenicity	Toxicity	Allergic
1	IMNGGAVSL	395	403	9	HLA-A*02:03	395	0.22	IMNGGAVSL	IMNGGAVSL	0.719163	0.09	IMNGGAVSL	IMNGGAVSL	20.48	0.34	0.04001	1.64863	0.375033	-1.31133	2.02367	0.712337	0.6138	( Probable ANTIGEN ).	Non-Toxin	Non-Allergen	0.9767	(168/172)
P6
seq #	peptide	start	end	peptide length	allele	peptide index	median binding percentile	netmhcpan_el core	netmhcpan_el icore	netmhcpan_el score	netmhcpan_el percentile	netmhcpan_ba core	netmhcpan_ba icore	netmhcpan_ba IC50	netmhcpan_ba percentile	immunogenicity score	proteasome score	tap score	mhc score	processing score	processing total score	Antigenicity	Antigenicity	Toxicity	Allergic
1	YEIAGRFSL	461	469	9	HLA-B*40:01	461	0.01	YEIAGRFSL	YEIAGRFSL	0.986131	0.01	YEIAGRFSL	YEIAGRFSL	4.65	0.01	0.16643	1.31775	0.356511	-0.667453	1.67426	1.00681	0.7587	( Probable ANTIGEN ).	Non-Toxin	Non-Allergen	0.9434	(50/53)
1	EIAGRFSLI	462	470	9	HLA-A*68:02	462	0.08	EIAGRFSLI	EIAGRFSLI	0.736655	0.07	EIAGRFSLI	EIAGRFSLI	13.64	0.1	0.0613	1.09002	0.183024	-1.13481	1.27305	0.138231	0.7992	( Probable ANTIGEN ).	Non-Toxin	Non-Allergen	0.9434	(50/53)
1	VSAEFQHKR	147	155	9	HLA-A*68:01	147	0.12	VSAEFQHKR	VSAEFQHKR	0.917847	0.06	VSAEFQHKR	VSAEFQHKR	19.17	0.19	0.01971	0.976039	0.757018	-1.28262	1.73306	0.450435	1.7560	( Probable ANTIGEN ).	Non-Toxin	Non-Allergen	0.7358	(39/53)
P8
seq #	peptide	start	end	peptide length	allele	peptide index	median binding percentile	netmhcpan_el core	netmhcpan_el icore	netmhcpan_el score	netmhcpan_el percentile	netmhcpan_ba core	netmhcpan_ba icore	netmhcpan_ba IC50	netmhcpan_ba percentile	immunogenicity score	proteasome score	tap score	mhc score	processing score	processing total score	Antigenicity	Antigenicity	Toxicity	Allergic
1	ILRTRTVNL	438	446	9	HLA-B*08:01	438	0.02	ILRTRTVNL	ILRTRTVNL	0.940328	0.01	ILRTRTVNL	ILRTRTVNL	18.83	0.03	0.17386	1.74692	0.479424	-1.27485	2.22634	0.951492	1.1562	( Probable ANTIGEN ).	Non-Toxin	Non-Allergen	0.9899	(393/397)
1	KWKFLEMFR	136	144	9	HLA-A*31:01	136	0.11	KWKFLEMFR	KWKFLEMFR	0.655015	0.17	KWKFLEMFR	KWKFLEMFR	10.32	0.04	0.05145	0.940243	0.735874	-1.01368	1.67612	0.662437	0.4620	( Probable ANTIGEN ).	Non-Toxin	Non-Allergen	0.9597	(381/397)
1	NLNGISITI	192	200	9	HLA-A*02:03	192	0.28	NLNGISITI	NLNGISITI	0.598906	0.15	NLNGISITI	NLNGISITI	24.84	0.42	0.14087	1.2952	0.282595	-1.39515	1.5778	0.182647	0.9335	( Probable ANTIGEN ).	Non-Toxin	Non-Allergen	0.738	(293/397)
1	VMNGGAVSL	395	403	9	HLA-A*02:03	395	0.32	VMNGGAVSL	VMNGGAVSL	0.678873	0.1	VMNGGAVSL	VMNGGAVSL	31.94	0.54	0.04001	1.64863	0.392114	-1.50433	2.04075	0.536413	0.6197	( Probable ANTIGEN ).	Non-Toxin	Non-Allergen	0.9647	(383/397)
VP6
A
seq #	peptide	start	end	peptide length	allele	peptide index	median binding percentile	netmhcpan_el core	netmhcpan_el icore	netmhcpan_el score	netmhcpan_el percentile	netmhcpan_ba core	netmhcpan_ba icore	netmhcpan_ba IC50	netmhcpan_ba percentile	immunogenicity score	proteasome score	tap score	mhc score	processing score	processing total score	Antigenicity	Antigenicity	Toxicity	Allergic
1	RVFTVASIR	384	392	9	HLA-A*31:01	384	0.04	RVFTVASIR	RVFTVASIR	0.888544	0.03	RVFTVASIR	RVFTVASIR	8.66	0.04	0.09223	1.15798	0.837675	-0.937518	1.99566	1.05814	0.6169	( Probable ANTIGEN ).	Non-Toxin	Non-Allergen	0.972	(936/963)
VP7
G1
seq #	peptide	start	end	peptide length	allele	peptide index	median binding percentile	netmhcpan_el core	netmhcpan_el icore	netmhcpan_el score	netmhcpan_el percentile	netmhcpan_ba core	netmhcpan_ba icore	netmhcpan_ba IC50	netmhcpan_ba percentile	immunogenicity score	proteasome score	tap score	mhc score	processing score	processing total score	Antigenicity	Antigenicity	Toxicity	Allergic
1	NPMDITLYY	166	174	9	HLA-B*35:01	166	0.01	NPMDITLYY	NPMDITLYY	0.996501	0.01	NPMDITLYY	NPMDITLYY	3.28	0.01	0.11994	1.36562	1.17897	-0.515874	2.54459	2.02871	1.4099	( Probable ANTIGEN ).	Non-Toxin	Non-Allergen	0.9667	(174/180)
G2
seq #	peptide	start	end	peptide length	allele	peptide index	median binding percentile	netmhcpan_el core	netmhcpan_el icore	netmhcpan_el score	netmhcpan_el percentile	netmhcpan_ba core	netmhcpan_ba icore	netmhcpan_ba IC50	netmhcpan_ba percentile	immunogenicity score	proteasome score	tap score	mhc score	processing score	processing total score	Antigenicity	Antigenicity	Toxicity	Allergic
1	TVVDYINQI	298	306	9	HLA-A*68:02	298	0.06	TVVDYINQI	TVVDYINQI	0.940137	0.01	TVVDYINQI	TVVDYINQI	14.84	0.11	0.08426	1.15723	0.293242	-1.17143	1.45047	0.27904	0.4108	( Probable ANTIGEN ).	Non-Toxin	Non-Allergen	0.9115	(103/113)
G3
seq #	peptide	start	end	peptide length	allele	peptide index	median binding percentile	netmhcpan_el core	netmhcpan_el icore	netmhcpan_el score	netmhcpan_el percentile	netmhcpan_ba core	netmhcpan_ba icore	netmhcpan_ba IC50	netmhcpan_ba percentile	immunogenicity score	proteasome score	tap score	mhc score	processing score	processing total score	Antigenicity	Antigenicity	Toxicity	Allergic
1	RIMDFIIYR	28	36	9	HLA-A*31:01	28	0.01	RIMDFIIYR	RIMDFIIYR	0.990974	0.01	RIMDFIIYR	RIMDFIIYR	2.65	0.01	0.31476	1.18781	0.838009	-0.423246	2.02582	1.60258	0.4517	( Probable ANTIGEN ).	Non-Toxin	Non-Allergen	0.6301	(155/246)
1	NPMDITLYY	166	174	9	HLA-B*35:01	166	0.01	NPMDITLYY	NPMDITLYY	0.996501	0.01	NPMDITLYY	NPMDITLYY	3.28	0.01	0.11994	1.3649	1.17897	-0.515874	2.54387	2.028	1.4099	( Probable ANTIGEN ).	Non-Toxin	Non-Allergen	0.9268	(228/246)
G9
seq #	peptide	start	end	peptide length	allele	peptide index	median binding percentile	netmhcpan_el core	netmhcpan_el icore	netmhcpan_el score	netmhcpan_el percentile	netmhcpan_ba core	netmhcpan_ba icore	netmhcpan_ba IC50	netmhcpan_ba percentile	immunogenicity score	proteasome score	tap score	mhc score	processing score	processing total score	Antigenicity	Antigenicity	Toxicity	Allergic
1	NPMDITLYY	166	174	9	HLA-B*35:01	166	0.01	NPMDITLYY	NPMDITLYY	0.996501	0.01	NPMDITLYY	NPMDITLYY	3.28	0.01	0.11994	1.3649	1.17897	-0.515874	2.54387	2.028	1.4099	( Probable ANTIGEN ).	Non-Toxin	Non-Allergen	0.9825	(225/229)
1	TVVDYINQI	298	306	9	HLA-A*68:02	298	0.06	TVVDYINQI	TVVDYINQI	0.940137	0.01	TVVDYINQI	TVVDYINQI	14.84	0.11	0.08426	1.24141	0.293242	-1.17143	1.53466	0.363223	0.4108	( Probable ANTIGEN ).	Non-Toxin	Non-Allergen	0.9127	(209/229)
G12
seq #	peptide	start	end	peptide length	allele	peptide index	median binding percentile	netmhcpan_el core	netmhcpan_el icore	netmhcpan_el score	netmhcpan_el percentile	netmhcpan_ba core	netmhcpan_ba icore	netmhcpan_ba IC50	netmhcpan_ba percentile	immunogenicity score	proteasome score	tap score	mhc score	processing score	processing total score	Antigenicity	Antigenicity	Toxicity	Allergic
1	NMMDFIIYR	28	36	9	HLA-A*33:01	28	0.01	NMMDFIIYR	NMMDFIIYR	0.927625	0.01	NMMDFIIYR	NMMDFIIYR	4.27	0.01	0.31476	1.18781	0.744988	-0.630428	1.9328	1.30237	0.4502	( Probable ANTIGEN ).	Non-Toxin	Non-Allergen	0.5075	(34/67)
1	NPMDVTLYY	166	174	9	HLA-B*35:01	166	0.01	NPMDVTLYY	NPMDVTLYY	0.996516	0.01	NPMDVTLYY	NPMDVTLYY	3.26	0.01	0.03054	1.36777	1.17897	-0.513218	2.54674	2.03352	1.1654	( Probable ANTIGEN ).	Non-Toxin	Non-Allergen	0.9403	(63/67)
1	TVVDYINQI	298	306	9	HLA-A*68:02	298	0.06	TVVDYINQI	TVVDYINQI	0.940137	0.01	TVVDYINQI	TVVDYINQI	14.84	0.11	0.08426	1.24141	0.293242	-1.17143	1.53466	0.363223	0.4108	( Probable ANTIGEN ).	Non-Toxin	Non-Allergen	0.8806	(59/67)
HEXON
seq #	peptide	start	end	peptide length	allele	peptide index	median binding percentile	netmhcpan_el core	netmhcpan_el icore	netmhcpan_el score	netmhcpan_el percentile	netmhcpan_ba core	netmhcpan_ba icore	netmhcpan_ba IC50	netmhcpan_ba percentile	immunogenicity score	proteasome score	tap score	mhc score	processing score	processing total score	Antigenicity	Antigenicity	Toxicity	Allergic
1	NTYAYMNGR	473	481	9	HLA-A*68:01	473	0.02	NTYAYMNGR	NTYAYMNGR	0.952735	0.03	NTYAYMNGR	NTYAYMNGR	3.69	0.02	0.11639	1.00431	0.775999	-0.567026	1.7803	1.21328	0.4049	( Probable ANTIGEN ).	Non-Toxin	Non-Allergen	1	(21/21)
1	RVLDMASTY	92	100	9	HLA-A*30:02	92	0.02	RVLDMASTY	RVLDMASTY	0.905855	0.01	RVLDMASTY	RVLDMASTY	22.98	0.03	0.23239	1.6252	1.50537	-1.36135	3.13057	1.76922	0.9861	( Probable ANTIGEN ).	Non-Toxin	Non-Allergen	1	(21/21)
1	IMFDSSVSW	697	705	9	HLA-A*32:01	697	0.02	IMFDSSVSW	IMFDSSVSW	0.948218	0.01	IMFDSSVSW	IMFDSSVSW	9.11	0.02	0.31833	1.60455	0.517727	-0.959518	2.12228	1.16276	0.5931	( Probable ANTIGEN ).	Non-Toxin	Non-Allergen	0.8571	(18/21)
1	SYKDRMYSF	760	768	9	HLA-A*24:02	760	0.03	SYKDRMYSF	SYKDRMYSF	0.965276	0.01	SYKDRMYSF	SYKDRMYSF	29.55	0.05	0.26236	1.40265	1.16371	-1.47056	2.56636	1.0958	1.3403	( Probable ANTIGEN ).	Non-Toxin	Non-Allergen	1	(21/21)
1	RSMLLGNGR	520	528	9	HLA-A*31:01	520	0.05	RSMLLGNGR	RSMLLGNGR	0.804015	0.06	RSMLLGNGR	RSMLLGNGR	7.59	0.04	0.03272	1.05665	0.773071	-0.880242	1.82972	0.949477	1.0261	( Probable ANTIGEN ).	Non-Toxin	Non-Allergen	1	(21/21)
1	TELSYQLML	343	351	9	HLA-B*40:01	343	0.05	TELSYQLML	TELSYQLML	0.929222	0.05	TELSYQLML	TELSYQLML	23.25	0.05	0.39467	1.55073	0.417513	-1.36642	1.96824	0.601819	1.0004	( Probable ANTIGEN ).	Non-Toxin	Non-Allergen	1	(21/21)
1	YSYKVRFTL	78	86	9	HLA-A*32:01	78	0.06	YSYKVRFTL	YSYKVRFTL	0.560196	0.07	YSYKVRFTL	YSYKVRFTL	44.82	0.06	0.0078	1.67818	0.573468	-1.65147	2.25165	0.600175	1.2841	( Probable ANTIGEN ).	Non-Toxin	Non-Allergen	1	(21/21)
1	FAIKNLLLL	541	549	9	HLA-A*02:06	541	0.18	FAIKNLLLL	FAIKNLLLL	0.553532	0.2	FAIKNLLLL	FAIKNLLLL	18.92	0.17	0.20638	1.28008	0.382894	-1.27692	1.66298	0.386054	1.0195	( Probable ANTIGEN ).	Non-Toxin	Non-Allergen	1	(21/21)

## Sheet: HTL deduplication + conservatio
HTL deduplication + conservatio
VP1
GII.2
seq #	peptide	start	end	peptide length	allele	peptide index	median binding percentile	netmhciipan_el core	netmhciipan_el score	netmhciipan_el percentile	netmhciipan_ba core	netmhciipan_ba IC50	netmhciipan_ba percentile	CD4episcore core	immunogenicity score	immunogenicity Combined Score	MHCII-NP N motif	MHCII-NP C motif	MHCII-NP Cleavage probability score	MHCII-NP Cleavage probability percentile rank	Antigenicity	Antigenicity	Toxicity	Allergic	INF-γ	IL-4
1	AKLHRAGFMTVSSNT	491	505	15	HLA-DPA1*01:03/DPB1*02:01	99	1.34	LHRAGFMTV	0.384796	1.7	LHRAGFMTV	37.37	0.97	LHRAGFMTV	82.9794	60.1918	EAK	NTS	0.11523	17.68	0.4472	( Probable ANTIGEN ).	Non-Toxin	Non-Allergen	POSITIVE	IL4 inducer	0.9681	(91/94)
VP4
P4
seq #	peptide	start	end	peptide length	allele	peptide index	median binding percentile	netmhciipan_el core	netmhciipan_el score	netmhciipan_el percentile	netmhciipan_ba core	netmhciipan_ba IC50	netmhciipan_ba percentile	CD4episcore core	immunogenicity score	immunogenicity Combined Score	MHCII-NP N motif	MHCII-NP C motif	MHCII-NP Cleavage probability score	MHCII-NP Cleavage probability percentile rank	Antigenicity	Antigenicity	Toxicity	Allergic	INF-γ	IL-4
1	IDFKTLKNLNDNYGI	721	735	15	HLA-DRB1*04:05	145	0.11	FKTLKNLND	0.962807	0.08	FKTLKNLND	21.41	0.13	LKNLNDNYG	82.1654	51.1662	IID	GIT	0.06599	31.54	1.1012	( Probable ANTIGEN ).	Non-Toxin	Non-Allergen	POSITIVE	IL4 inducer	1	(172/172)
1	WKEMQYNRDIIIRFK	261	275	15	HLA-DRB3*01:01	53	0.32	YNRDIIIRF	0.636414	0.58	YNRDIIIRF	11.35	0.06	YNRDIIIRF	91.6252	45.9501	LWK	FKF	0.1343	13.77	0.4191	( Probable ANTIGEN ).	Non-Toxin	Non-Allergen	POSITIVE	IL4 inducer	0.9709	(167/172)
1	KWKFFEMFKGSNQSD	136	150	15	HLA-DRB1*11:01	28	1.85	FFEMFKGSN	0.776201	1.1	FFEMFKGSN	47.27	2.6	FEMFKGSNQ	76.4752	45.2901	DKW	SDF	0.06784	30.9	0.4563	( Probable ANTIGEN ).	Non-Toxin	Non-Allergen	POSITIVE	IL4 inducer	0.1919	(33/172)
P6
seq #	peptide	start	end	peptide length	allele	peptide index	median binding percentile	netmhciipan_el core	netmhciipan_el score	netmhciipan_el percentile	netmhciipan_ba core	netmhciipan_ba IC50	netmhciipan_ba percentile	CD4episcore core	immunogenicity score	immunogenicity Combined Score	MHCII-NP N motif	MHCII-NP C motif	MHCII-NP Cleavage probability score	MHCII-NP Cleavage probability percentile rank	Antigenicity	Antigenicity	Toxicity	Allergic	INF-γ	IL-4
1	IDFKTLKNLNDNYGI	721	735	15	HLA-DRB1*04:01	145	1.9	FKTLKNLND	0.720575	1.3	FKTLKNLND	72.34	2.5	LKNLNDNYG	82.1654	51.1662	IID	GIT	0.06599	31.76	1.1012	( Probable ANTIGEN ).	Non-Toxin	Non-Allergen	POSITIVE	IL4 inducer
P8
seq #	peptide	start	end	peptide length	allele	peptide index	median binding percentile	netmhciipan_el core	netmhciipan_el score	netmhciipan_el percentile	netmhciipan_ba core	netmhciipan_ba IC50	netmhciipan_ba percentile	CD4episcore core	immunogenicity score	immunogenicity Combined Score	MHCII-NP N motif	MHCII-NP C motif	MHCII-NP Cleavage probability score	MHCII-NP Cleavage probability percentile rank	Antigenicity	Antigenicity	Toxicity	Allergic	INF-γ	IL-4
1	IDFKTLKNLNDNYGI	721	735	15	HLA-DRB1*04:05	145	0.11	FKTLKNLND	0.962807	0.08	FKTLKNLND	21.41	0.13	LKNLNDNYG	82.1654	51.1662	IID	GIT	0.06599	31.18	1.1012	( Probable ANTIGEN ).	Non-Toxin	Non-Allergen	IL4 inducer	POSITIVE	0.9824	(390/397)
1	WKEMQYNRDIIIRFK	261	275	15	HLA-DRB3*01:01	53	0.32	YNRDIIIRF	0.636414	0.58	YNRDIIIRF	11.35	0.06	YNRDIIIRF	91.6252	45.9501	LWK	FKF	0.1343	13.8	0.4191	( Probable ANTIGEN ).	Non-Toxin	Non-Allergen	IL4 inducer	POSITIVE	0.9723	(386/397)
1	KWKFLEMFRGSSQSD	136	150	15	HLA-DRB1*11:01	28	0.34	FLEMFRGSS	0.913683	0.34	FLEMFRGSS	13.39	0.34	WKFLEMFRG	89.0481	56.3192	DKW	SDF	0.06784	30.48	0.4424	( Probable ANTIGEN ).	Non-Toxin	Non-Allergen	IL4 inducer	POSITIVE	0.4534	(180/397)
1	RSNISAFSNWTNVSN	581	595	15	HLA-DRB1*15:01	117	1.5	ISAFSNWTN	0.748698	0.7	ISAFSNWTN	47.59	2.3	ISAFSNWTN	89.9826	55.493	VRS	SND	0.08393	25.11	0.5378	( Probable ANTIGEN ).	Non-Toxin	Non-Allergen	IL4 inducer	POSITIVE	0.4811	(191/397)
HEXON
seq #	peptide	start	end	peptide length	allele	peptide index	median binding percentile	netmhciipan_el core	netmhciipan_el score	netmhciipan_el percentile	netmhciipan_ba core	netmhciipan_ba IC50	netmhciipan_ba percentile	CD4episcore core	immunogenicity score	immunogenicity Combined Score	MHCII-NP N motif	MHCII-NP C motif	MHCII-NP Cleavage probability score	MHCII-NP Cleavage probability percentile rank	Antigenicity	Antigenicity	Toxicity	Allergic	INF-γ	IL-4
1	EWNFRKDVNMILQSS	556	570	15	HLA-DRB3*01:01	112	0.13	FRKDVNMIL	0.796499	0.17	FRKDVNMIL	12.66	0.09	FRKDVNMIL	73.4038	45.8615	YEW	SSL	0.09252	23.21	0.5836	( Probable ANTIGEN ).	Non-Toxin	Non-Allergen	POSITIVE	IL4 inducer	1	(21/21)
1	GSYTYEWNFRKDVNM	551	565	15	HLA-DRB5*01:01	111	1.94	YTYEWNFRK	0.603766	0.59	YTYEWNFRK	46.35	3.3	YTYEWNFRK	89.2293	59.6917	PGS	NMI	0.05646	35.18	0.6351	( Probable ANTIGEN ).	Non-Toxin	Non-Allergen	POSITIVE	IL4 inducer	1	(21/21)
short fiber protein
seq #	peptide	start	end	peptide length	allele	peptide index	median binding percentile	netmhciipan_el core	netmhciipan_el score	netmhciipan_el percentile	netmhciipan_ba core	netmhciipan_ba IC50	netmhciipan_ba percentile	CD4episcore core	immunogenicity score	immunogenicity Combined Score	MHCII-NP N motif	MHCII-NP C motif	MHCII-NP Cleavage probability score	MHCII-NP Cleavage probability percentile rank	Antigenicity	Antigenicity	Toxicity	Allergic	INF-γ	IL-4
1	DSNGRIAISNSNRTR	211	225	15	HLA-DRB1*13:02	43	1.26	IAISNSNRT	0.510063	1.9	IAISNSNRT	15.92	0.63	IAISNSNRT	71.8872	38.3549	FDS	TRS	0.52966	0.79	0.4392	( Probable ANTIGEN ).	Non-Toxin	Non-Allergen	POSITIVE	IL4 inducer	0.6154	(16/26)

## Sheet: LBL deduplication + conservatio
LBL deduplication + conservatio
VP1
GI.3
Rank	Sequence	Start position	Score	Antigenicity	Antigenicity	Toxicity	Allergic
10	IRSMMISRDHGQMVQF	264	0.84	0.4115	( Probable ANTIGEN ).	Non-Toxin	Non-Allergen	0.0323	(1/31)
11	RDHGQMVQFQNGRVTL	271	0.83	0.5615	( Probable ANTIGEN ).	Non-Toxin	Non-Allergen	0.4839	(15/31)
15	ISIAQATMFPHVIADV	150	0.79	0.4950	( Probable ANTIGEN ).	Non-Toxin	Non-Allergen	0.5484	(17/31)
20	AIVFFMSDFPIAHGTN	442	0.74	0.5383	( Probable ANTIGEN ).	Non-Toxin	Non-Allergen	0.3548	(11/31)
20	FHNNDNTPTMRLVCML	183	0.74	0.6764	( Probable ANTIGEN ).	Non-Toxin	Non-Allergen	0.5806	(18/31)
23	LSDVSANTNMIAKLGW	385	0.69	0.7643	( Probable ANTIGEN ).	Non-Toxin	Non-Allergen	0.0968	(3/31)
GI.6
Rank	Sequence	Start position	Score	Antigenicity	Antigenicity	Toxicity	Allergic
10	HNSSQPQPTMRLVAML	182	0.84	0.5028	( Probable ANTIGEN ).	Non-Toxin	Non-Allergen	0.9167	(11/12)
GII.2
Rank	Sequence	Start position	Score	Antigenicity	Antigenicity	Toxicity	Allergic
9	YSLAPMGTGNGRRRVQ	544	0.83	1.1733	( Probable ANTIGEN ).	Non-Toxin	Non-Allergen	0.7234	(68/94)
10	HYNQKDDPKMRIVAML	184	0.82	0.8523	( Probable ANTIGEN ).	Non-Toxin	Non-Allergen	0.9787	(92/94)
17	SMSEVALVRYINPDTG	487	0.75	0.4403	( Probable ANTIGEN ).	Non-Toxin	Non-Allergen	0.9681	(91/94)
19	GPELNPYLAHLARMYN	99	0.73	0.5017	( Probable ANTIGEN ).	Non-Toxin	Non-Allergen	0.9787	(92/94)
19	HLHDNDHLYNVTITNL	310	0.73	0.9287	( Probable ANTIGEN ).	Non-Toxin	Non-Allergen	0.9043	(85/94)
19	PQQITMFPHVIIDVRT	152	0.73	0.7093	( Probable ANTIGEN ).	Non-Toxin	Non-Allergen	0.9894	(93/94)
GII.4
Rank	Sequence	Start position	Score	Antigenicity	Antigenicity	Toxicity	Allergic
3	SGIIMKMASSDANPSD	11	0.91	0.6015	( Probable ANTIGEN ).	Non-Toxin	Non-Allergen	0	(0/731)
10	VTHITGSRNYTMNLAS	304	0.84	0.4972	( Probable ANTIGEN ).	Non-Toxin	Non-Allergen	0.275	(201/731)
11	SVPILTVEEMTNSRFP	242	0.83	0.5024	( Probable ANTIGEN ).	Non-Toxin	Non-Allergen	0.1382	(101/731)
11	MASSDANPSDGSAANL	17	0.83	0.6555	( Probable ANTIGEN ).	Non-Toxin	Non-Allergen	0.3735	(273/731)
14	YTMNLASQNWNNYDPT	313	0.8	1.1477	( Probable ANTIGEN ).	Non-Toxin	Non-Allergen	0.249	(182/731)
21	GPDLNPYLSHLARMYN	96	0.69	0.4726	( Probable ANTIGEN ).	Non-Toxin	Non-Allergen	0.959	(701/731)
22	NFPTEGLSPSQVTMFP	141	0.67	0.4785	( Probable ANTIGEN ).	Non-Toxin	Non-Allergen	0.9644	(705/731)
24	YTLAPMGNGTGRRRAV	539	0.65	0.7900	( Probable ANTIGEN ).	Non-Toxin	Non-Allergen	0.0876	(64/731)
GII.6
Rank	Sequence	Start position	Score	Antigenicity	Antigenicity	Toxicity	Allergic
4	PGEMLLNLELGPELNP	114	0.89	1.3077	( Probable ANTIGEN ).	Non-Toxin	Non-Allergen	0.9714	(68/70)
9	LPEYSGHLTLNMNLAP	454	0.83	0.8929	( Probable ANTIGEN ).	Non-Toxin	Non-Allergen	0.5429	(38/70)
9	EFTVSPRNSPGEMLLN	105	0.83	0.5118	( Probable ANTIGEN ).	Non-Toxin	Non-Allergen	0.9857	(69/70)
11	VLMHSESTDFDDGQPT	422	0.81	0.8677	( Probable ANTIGEN ).	Non-Toxin	Non-Allergen	0.0429	(3/70)
13	YTPKLGSVLMHSESTD	415	0.79	0.6422	( Probable ANTIGEN ).	Non-Toxin	Non-Allergen	0.0571	(4/70)
18	ISAAQITMCPHVIVDV	175	0.73	0.4360	( Probable ANTIGEN ).	Non-Toxin	Non-Allergen	0.9857	(69/70)
26	GPELNPYLSHLSRMYN	124	0.6	0.4755	( Probable ANTIGEN ).	Non-Toxin	Non-Allergen	0.9857	(69/70)
VP4
P4
Rank	Sequence	Start position	Score	Antigenicity	Antigenicity	Toxicity	Allergic
3	SFSIIRTRTMNLYGLP	449	0.92	0.8134	( Probable ANTIGEN ).	Non-Toxin	Non-Allergen	0.5988	(103/172)
6	DITISKTSLWKEMQYN	266	0.89	0.5334	( Probable ANTIGEN ).	Non-Toxin	Non-Allergen	0.9535	(164/172)
10	MFKGSNQSDFSNRRTL	156	0.84	0.7554	( Probable ANTIGEN ).	Non-Toxin	Non-Allergen	0.1977	(34/172)
11	KTKIDMSTQIGKNTLP	655	0.83	0.4509	( Probable ANTIGEN ).	Non-Toxin	Non-Allergen	0.814	(140/172)
11	TRTMNLYGLPAANPNN	455	0.83	0.5832	( Probable ANTIGEN ).	Non-Toxin	Non-Allergen	0.5872	(101/172)
14	SQEIAMSQLIDLALLP	522	0.8	0.8607	( Probable ANTIGEN ).	Non-Toxin	Non-Allergen	1	(172/172)
15	DFVSLNSLRFRFSLTV	430	0.79	1.3029	( Probable ANTIGEN ).	Non-Toxin	Non-Allergen	1	(172/172)
17	SVLNVTDSVNDISTQT	610	0.77	0.6854	( Probable ANTIGEN ).	Non-Toxin	Non-Allergen	0.4942	(85/172)
17	YSYSRDGEQVTAHTTC	316	0.77	0.4180	( Probable ANTIGEN ).	Non-Toxin	Non-Allergen	0.7209	(124/172)
19	YNGGSLPTDFSISRYE	341	0.75	0.4950	( Probable ANTIGEN ).	Non-Toxin	Non-Allergen	1	(172/172)
25	SLTVDEPSFSIIRTRT	442	0.69	0.5470	( Probable ANTIGEN ).	Non-Toxin	Non-Allergen	0.9651	(166/172)
26	IMNGGAVSLHFAGVTL	409	0.67	0.9500	( Probable ANTIGEN ).	Non-Toxin	Non-Allergen	0.9477	(163/172)
28	NGNEYYEVSGRFSLIS	470	0.65	0.7122	( Probable ANTIGEN ).	Non-Toxin	Non-Allergen	0.8488	(146/172)
29	NSVIKLGGLGYKWSEI	292	0.64	1.1975	( Probable ANTIGEN ).	Non-Toxin	Non-Allergen	0.7616	(131/172)
34	IDFKTLKNLNDNYGIT	735	0.53	1.1012	( Probable ANTIGEN ).	Non-Toxin	Non-Allergen	0.9942	(171/172)
P6
Rank	Sequence	Start position	Score	Antigenicity	Antigenicity	Toxicity	Allergic
6	TSAISKRLRLREITTQ	632	0.87	0.5124	( Probable ANTIGEN ).	Non-Toxin	Non-Allergen	0.8491	(45/53)
7	SQEIAMTQLIDLALLP	529	0.86	0.9449	( Probable ANTIGEN ).	Non-Toxin	Non-Allergen	0.9434	(50/53)
14	DFVSLNSLRFRFSLTV	437	0.79	1.3029	( Probable ANTIGEN ).	Non-Toxin	Non-Allergen	0.9811	(52/53)
15	VMSGGAVSLHFAGVTL	416	0.78	0.9826	( Probable ANTIGEN ).	Non-Toxin	Non-Allergen	0.8868	(47/53)
25	MFRNNVSAEFQHKRTL	163	0.67	0.5780	( Probable ANTIGEN ).	Non-Toxin	Non-Allergen	0.3019	(16/53)
30	LLPLDMFSMFSGIKST	542	0.62	0.4193	( Probable ANTIGEN ).	Non-Toxin	Non-Allergen	1	(53/53)
32	SSTSNLSEVETVIHVE	209	0.57	0.6303	( Probable ANTIGEN ).	Non-Toxin	Non-Allergen	0.566	(30/53)
33	IDFKTLKNLNDNYGIT	742	0.53	1.1012	( Probable ANTIGEN ).	Non-Toxin	Non-Allergen	0.9623	(51/53)
P8
Rank	Sequence	Start position	Score	Antigenicity	Antigenicity	Toxicity	Allergic
6	DITISKTSLWKEMQYN	265	0.89	0.5334	( Probable ANTIGEN ).	Non-Toxin	Non-Allergen	0.9194	(365/397)
8	SRSIQYTRAQVNEDIT	252	0.87	0.5287	( Probable ANTIGEN ).	Non-Toxin	Non-Allergen	0.5995	(238/397)
11	KTKIDMSTQIGKNTLP	654	0.83	0.4509	( Probable ANTIGEN ).	Non-Toxin	Non-Allergen	0.8741	(347/397)
14	SQEIAMSQLIDLALLP	521	0.8	0.8607	( Probable ANTIGEN ).	Non-Toxin	Non-Allergen	0.9345	(371/397)
15	DFVSLNSLRFRFSLTV	429	0.79	1.3029	( Probable ANTIGEN ).	Non-Toxin	Non-Allergen	0.9849	(391/397)
19	YNGGSLPTDFSISRYE	340	0.75	0.4950	( Probable ANTIGEN ).	Non-Toxin	Non-Allergen	0.9018	(358/397)
22	RSNISAFSNWTNVSND	594	0.72	0.4401	( Probable ANTIGEN ).	Non-Toxin	Non-Allergen	0.4786	(190/397)
27	GISITIHSEFYIIPRS	208	0.67	0.9251	( Probable ANTIGEN ).	Non-Toxin	Non-Allergen	0.7431	(295/397)
28	DFYNRRTLTSDTKLVG	163	0.66	0.5746	( Probable ANTIGEN ).	Non-Toxin	Non-Allergen	0.6549	(260/397)
29	DVSNVTNSVNDISTQT	609	0.65	0.6094	( Probable ANTIGEN ).	Non-Toxin	Non-Allergen	0.534	(212/397)
31	GNSIIKLGGLGYKWSE	290	0.63	1.0025	( Probable ANTIGEN ).	Non-Toxin	Non-Allergen	0.7985	(317/397)
32	VMNGGAVSLHFAGVTL	408	0.61	0.9622	( Probable ANTIGEN ).	Non-Toxin	Non-Allergen	0.9597	(381/397)
34	IDFKTLKNLNDNYGIT	734	0.53	1.1012	( Probable ANTIGEN ).	Non-Toxin	Non-Allergen	0.9824	(390/397)
VP6
A
Rank	Sequence	Start position	Score	Antigenicity	Antigenicity	Toxicity	Allergic
2	FGTIIARNFDTIRLSF	311	0.92	0.6827	( Probable ANTIGEN ).	Non-Toxin	Non-Allergen	0.3541	(341/963)
7	TMNGNDFQTGGIGNLP	74	0.81	0.7295	( Probable ANTIGEN ).	Non-Toxin	Non-Allergen	0.5317	(512/963)
7	HKPNIFPYSASFTLNR	187	0.81	0.6110	( Probable ANTIGEN ).	Non-Toxin	Non-Allergen	0.8951	(862/963)
8	FKRINFDNSSEYIENW	158	0.8	0.4030	( Probable ANTIGEN ).	Non-Toxin	Non-Allergen	0.4777	(460/963)
11	DPRTEINVPHMANRTA	14	0.76	0.5601	( Probable ANTIGEN ).	Non-Toxin	Non-Allergen	0	(0/963)
15	YSASFTLNRSQPMHDN	194	0.71	0.4375	( Probable ANTIGEN ).	Non-Toxin	Non-Allergen	0.5192	(500/963)
21	LLNLDANYVETARTTI	104	0.62	0.5564	( Probable ANTIGEN ).	Non-Toxin	Non-Allergen	0.4725	(455/963)
24	NNVEVEFLLNGQIINT	291	0.53	0.7315	( Probable ANTIGEN ).	Non-Toxin	Non-Allergen	0.9169	(883/963)
VP7
G1
Rank	Sequence	Start position	Score	Antigenicity	Antigenicity	Toxicity	Allergic
3	TAVIRSGPMYGIEYTT	17	0.89	0.4212	( Probable ANTIGEN ).	Non-Toxin	Non-Allergen	0	(0/180)
5	NLELDMSELADLILNE	171	0.87	0.6716	( Probable ANTIGEN ).	Non-Toxin	Non-Allergen	0.8167	(147/180)
7	CVPPRTEINHMANRTA	3	0.85	0.5453	( Probable ANTIGEN ).	Non-Toxin	Non-Allergen	0	(0/180)
14	NQIVQVMSKRSRSLNS	328	0.76	0.5557	( Probable ANTIGEN ).	Non-Toxin	Non-Allergen	0.8389	(151/180)
15	PMDITLYYYQQSGESN	191	0.73	0.8518	( Probable ANTIGEN ).	Non-Toxin	Non-Allergen	0.9056	(163/180)
19	YNLVLMKYDQNLELDM	161	0.69	0.7885	( Probable ANTIGEN ).	Non-Toxin	Non-Allergen	0.8056	(145/180)
21	PMYGIEYTTILIFLIS	24	0.6	0.5535	( Probable ANTIGEN ).	Non-Toxin	Non-Allergen	0	(0/180)
22	YTTILIFLISIILLNY	30	0.59	0.5389	( Probable ANTIGEN ).	Non-Toxin	Non-Allergen	0.7944	(143/180)
G2
Rank	Sequence	Start position	Score	Antigenicity	Antigenicity	Toxicity	Allergic
5	TAVIRSAGMYGIEYTT	26	0.86	0.5644	( Probable ANTIGEN ).	Non-Toxin	Non-Allergen	0	(0/113)
7	EKLVITDVVNGVNHKI	255	0.83	0.4437	( Probable ANTIGEN ).	Non-Toxin	Non-Allergen	0.9027	(102/113)
12	QIIQVMSKRSRSLDTA	338	0.77	0.8485	( Probable ANTIGEN ).	Non-Toxin	Non-Allergen	0.7876	(89/113)
13	MDISLYYYQQNSESNK	201	0.76	0.5539	( Probable ANTIGEN ).	Non-Toxin	Non-Allergen	0.885	(100/113)
15	LMRYDNTSELDASELA	174	0.73	0.4843	( Probable ANTIGEN ).	Non-Toxin	Non-Allergen	0.9558	(108/113)
17	GMYGIEYTTILTILIS	33	0.71	0.6955	( Probable ANTIGEN ).	Non-Toxin	Non-Allergen	0	(0/113)
22	PFVRTQNYGMYLPITG	79	0.6	0.8265	( Probable ANTIGEN ).	Non-Toxin	Non-Allergen	0.8407	(95/113)
23	LLLIALMSPFVRTQNY	71	0.58	0.6387	( Probable ANTIGEN ).	Non-Toxin	Non-Allergen	0.7345	(83/113)
G3
Rank	Sequence	Start position	Score	Antigenicity	Antigenicity	Toxicity	Allergic
3	LFLIKGWPTGSIYFKD	138	0.88	0.6682	( Probable ANTIGEN ).	Non-Toxin	Non-Allergen	0.3902	(96/246)
4	DPTTMPQTERMMRVNW	307	0.87	0.6490	( Probable ANTIGEN ).	Non-Toxin	Non-Allergen	0.4065	(100/246)
6	RITIDISGMYGIEYTT	26	0.85	0.6386	( Probable ANTIGEN ).	Non-Toxin	Non-Allergen	0	(0/246)
18	GMYGIEYTTVLTFLIS	33	0.67	0.6697	( Probable ANTIGEN ).	Non-Toxin	Non-Allergen	0	(0/246)
G9
Rank	Sequence	Start position	Score	Antigenicity	Antigenicity	Toxicity	Allergic
2	TAVIRSGPMYGIEYTT	18	0.89	0.4212	( Probable ANTIGEN ).	Non-Toxin	Non-Allergen	0	(0/229)
3	LLLIVIASPFVKTQNY	63	0.87	0.6437	( Probable ANTIGEN ).	Non-Toxin	Non-Allergen	0.3231	(74/229)
12	NQIVQVMSKRSRSLNS	329	0.76	0.5557	( Probable ANTIGEN ).	Non-Toxin	Non-Allergen	0.8603	(197/229)
12	GIEYTTILTFLISIVL	28	0.76	0.5309	( Probable ANTIGEN ).	Non-Toxin	Non-Allergen	0.4672	(107/229)
14	IALHMANRTAVIRSGP	10	0.74	0.5544	( Probable ANTIGEN ).	Non-Toxin	Non-Allergen	0	(0/229)
21	LISIVLLNYILKSLTS	38	0.59	0.4022	( Probable ANTIGEN ).	Non-Toxin	Non-Allergen	0.869	(199/229)
G12
Rank	Sequence	Start position	Score	Antigenicity	Antigenicity	Toxicity	Allergic
5	TAVIRSGMYGIEYTTI	21	0.86	0.9861	( Probable ANTIGEN ).	Non-Toxin	Non-Allergen	0	(0/67)
6	PITGSMDTAYVNSTQQ	85	0.84	0.5057	( Probable ANTIGEN ).	Non-Toxin	Non-Allergen	0.4925	(33/67)
7	KLVITDVVDGVNHKIN	250	0.82	0.6107	( Probable ANTIGEN ).	Non-Toxin	Non-Allergen	0.9552	(64/67)
8	PTTIPQTERMMRINWK	302	0.81	1.1025	( Probable ANTIGEN ).	Non-Toxin	Non-Allergen	0.9851	(66/67)
12	NQIVQVMSKRSRSLNS	331	0.76	0.5557	( Probable ANTIGEN ).	Non-Toxin	Non-Allergen	0.6866	(46/67)
12	IVLIQYQNSLALDVSE	166	0.76	0.7749	( Probable ANTIGEN ).	Non-Toxin	Non-Allergen	0.9104	(61/67)
13	GIEYTTILTFLISIIL	30	0.75	0.4000	( Probable ANTIGEN ).	Non-Toxin	Non-Allergen	0.806	(54/67)
18	TAYVNSTQQENFMTST	92	0.69	0.4813	( Probable ANTIGEN ).	Non-Toxin	Non-Allergen	0.4627	(31/67)
HEXON
Rank	Sequence	Start position	Score	Antigenicity	Antigenicity	Toxicity	Allergic
1	GFVGYMGPTMREGQAY	820	0.94	0.7901	( Probable ANTIGEN ).	Non-Toxin	Non-Allergen	0.8571	(18/21)
2	PGSYTYEWNFRKDVNM	569	0.92	0.6242	( Probable ANTIGEN ).	Non-Toxin	Non-Allergen	1	(21/21)
6	MGALTDLGQNMLYANS	875	0.88	0.4241	( Probable ANTIGEN ).	Non-Toxin	Non-Allergen	1	(21/21)
9	MREGQAYPANYPYPLI	829	0.85	0.5981	( Probable ANTIGEN ).	Non-Toxin	Non-Allergen	0.8571	(18/21)
9	WFLIQMLSHYNIGYQG	758	0.85	0.9842	( Probable ANTIGEN ).	Non-Toxin	Non-Allergen	1	(21/21)
10	GAEIESGNIFAMEINL	442	0.84	0.6064	( Probable ANTIGEN ).	Non-Toxin	Non-Allergen	0.8571	(18/21)
12	VIRSMATPSMMPQWSY	16	0.82	0.4010	( Probable ANTIGEN ).	Non-Toxin	Non-Allergen	0	(0/21)
13	SYMHIAGQDASEYLSP	30	0.81	0.4903	( Probable ANTIGEN ).	Non-Toxin	Non-Allergen	1	(21/21)
13	RVLDMASTYFDIRGVL	111	0.81	1.0856	( Probable ANTIGEN ).	Non-Toxin	Non-Allergen	0.9524	(20/21)
15	DRSQRLTLRFVPVDRE	78	0.79	1.3292	( Probable ANTIGEN ).	Non-Toxin	Non-Allergen	1	(21/21)
17	NHHRNAGLRYRSMLLG	529	0.77	1.1061	( Probable ANTIGEN ).	Non-Toxin	Non-Allergen	1	(21/21)
17	PDPMDNVNPFNHHRNA	519	0.77	0.6794	( Probable ANTIGEN ).	Non-Toxin	Non-Allergen	1	(21/21)
17	IGLMYYNSTGNMGVLA	330	0.77	0.9215	( Probable ANTIGEN ).	Non-Toxin	Non-Allergen	1	(21/21)
20	KITPDNITLPENKNTY	479	0.73	0.5215	( Probable ANTIGEN ).	Non-Toxin	Non-Allergen	0.8571	(18/21)
20	LDALGDRSRYFSMWNQ	370	0.73	0.5793	( Probable ANTIGEN ).	Non-Toxin	Non-Allergen	1	(21/21)
23	DSINLYANFFPMAHNT	604	0.68	0.4427	( Probable ANTIGEN ).	Non-Toxin	Non-Allergen	1	(21/21)
25	PNYIGFRDNFIGLMYY	320	0.65	1.3120	( Probable ANTIGEN ).	Non-Toxin	Non-Allergen	1	(21/21)
26	LPFQHNNSGFVGYMGP	812	0.63	1.1119	( Probable ANTIGEN ).	Non-Toxin	Non-Allergen	1	(21/21)
28	VVDLQDRNTELSYQLM	354	0.6	1.7480	( Probable ANTIGEN ).	Non-Toxin	Non-Allergen	1	(21/21)
31	NSTGNMGVLAGQASQL	336	0.55	0.6419	( Probable ANTIGEN ).	Non-Toxin	Non-Allergen	1	(21/21)
short fiber protein
Rank	Sequence	Start position	Score	Antigenicity	Antigenicity	Toxicity	Allergic
3	TFMPNSTVYPRNKTAD	348	0.88	0.8850	( Probable ANTIGEN ).	Non-Toxin	Non-Allergen	0.9231	(24/26)
4	LIQISPNITFSVVYNE	368	0.87	0.9945	( Probable ANTIGEN ).	Non-Toxin	Non-Allergen	0.9231	(24/26)
4	LGTITIKGLKGALREM	292	0.87	0.7182	( Probable ANTIGEN ).	Non-Toxin	Non-Allergen	0.9615	(25/26)
6	SSTWRYQETDAVASNA	331	0.84	0.6031	( Probable ANTIGEN ).	Non-Toxin	Non-Allergen	0.4615	(12/26)
10	RSMKRTRIEDDFNPVY	27	0.78	1.0445	( Probable ANTIGEN ).	Non-Toxin	Non-Allergen	0	(0/26)
14	YPRNKTADPGNMLIQI	356	0.74	0.7911	( Probable ANTIGEN ).	Non-Toxin	Non-Allergen	0.9231	(24/26)
21	SNSNRTRSVPSLTTIW	247	0.61	0.4730	( Probable ANTIGEN ).	Non-Toxin	Non-Allergen	0.6154	(16/26)

## Sheet: Highly conserved CTL epitopes
Highly conserved CTL epitopes
VP1
GI.6
seq #	peptide	start	end	peptide length	allele	peptide index	median binding percentile	netmhcpan_el core	netmhcpan_el icore	netmhcpan_el score	netmhcpan_el percentile	netmhcpan_ba core	netmhcpan_ba icore	netmhcpan_ba IC50	netmhcpan_ba percentile	immunogenicity score	proteasome score	tap score	mhc score	processing score	processing total score	Antigenicity	Antigenicity	Toxicity	Allergic
1	FVFVSWVSR	496	504	9	HLA-A*33:01	496	0.04	FVFVSWVSR	FVFVSWVSR	0.711594	0.06	FVFVSWVSR	FVFVSWVSR	17.6	0.03	0.06513	1.09306	0.732129	-1.24551	1.82519	0.57968	1.4862	( Probable ANTIGEN ).	Non-Toxin	Non-Allergen	0.9167	(11/12)
GII.2
seq #	peptide	start	end	peptide length	allele	peptide index	median binding percentile	netmhcpan_el core	netmhcpan_el icore	netmhcpan_el score	netmhcpan_el percentile	netmhcpan_ba core	netmhcpan_ba icore	netmhcpan_ba IC50	netmhcpan_ba percentile	immunogenicity score	proteasome score	tap score	mhc score	processing score	processing total score	Antigenicity	Antigenicity	Toxicity	Allergic
1	MSEVALVRY	471	479	9	HLA-A*01:01	471	0.02	MSEVALVRY	MSEVALVRY	0.961437	0.01	MSEVALVRY	MSEVALVRY	18.53	0.03	0.16678	1.35246	1.26825	-1.26788	2.62071	1.35284	0.4391	( Probable ANTIGEN ).	Non-Toxin	Non-Allergen	0.9787	(92/94)
1	KMRIVAMLY	175	183	9	HLA-A*30:02	175	0.02	KMRIVAMLY	KMRIVAMLY	0.747543	0.04	KMRIVAMLY	KMRIVAMLY	11.1	0.01	0.07307	1.27741	1.32656	-1.04532	2.60397	1.55865	0.8190	( Probable ANTIGEN ).	Non-Toxin	Non-Allergen	0.9894	(93/94)
GII.4
seq #	peptide	start	end	peptide length	allele	peptide index	median binding percentile	netmhcpan_el core	netmhcpan_el icore	netmhcpan_el score	netmhcpan_el percentile	netmhcpan_ba core	netmhcpan_ba icore	netmhcpan_ba IC50	netmhcpan_ba percentile	immunogenicity score	proteasome score	tap score	mhc score	processing score	processing total score	Antigenicity	Antigenicity	Toxicity	Allergic
1	IFAAVPPNF	120	128	9	HLA-A*23:01	120	0.02	IFAAVPPNF	IFAAVPPNF	0.972623	0.01	IFAAVPPNF	IFAAVPPNF	13.52	0.04	0.06869	1.35041	1.19379	-1.13098	2.5442	1.41322	0.5720	( Probable ANTIGEN ).	Non-Toxin	Non-Allergen	0.9699	(709/731)
1	FIFLVPPTV	212	220	9	HLA-A*02:01	212	0.06	FIFLVPPTV	FIFLVPPTV	0.909234	0.03	FIFLVPPTV	FIFLVPPTV	8.31	0.08	0.06992	1.1091	0.138491	-0.919601	1.24759	0.327991	0.5271	( Probable ANTIGEN ).	Non-Toxin	Non-Allergen	0.9863	(721/731)
1	SQVTMFPHI	136	144	9	HLA-A*02:06	136	0.12	SQVTMFPHI	SQVTMFPHI	0.626826	0.14	SQVTMFPHI	SQVTMFPHI	9.96	0.09	0.0012	1.1129	0.257223	-0.998259	1.37012	0.371862	0.6173	( Probable ANTIGEN ).	Non-Toxin	Non-Allergen	0.9672	(707/731)
GII.6
seq #	peptide	start	end	peptide length	allele	peptide index	median binding percentile	netmhcpan_el core	netmhcpan_el icore	netmhcpan_el score	netmhcpan_el percentile	netmhcpan_ba core	netmhcpan_ba icore	netmhcpan_ba IC50	netmhcpan_ba percentile	immunogenicity score	proteasome score	tap score	mhc score	processing score	processing total score	Antigenicity	Antigenicity	Toxicity	Allergic
1	LPILTLGEL	228	236	9	HLA-B*07:02	228	0.12	LPILTLGEL	LPILTLGEL	0.699338	0.12	LPILTLGEL	LPILTLGEL	37.87	0.11	0.1465	1.45285	0.320499	-1.5783	1.77335	0.195058	0.8355	( Probable ANTIGEN ).	Non-Toxin	Non-Allergen	0.9857	(69/70)
VP4
P4
seq #	peptide	start	end	peptide length	allele	peptide index	median binding percentile	netmhcpan_el core	netmhcpan_el icore	netmhcpan_el score	netmhcpan_el percentile	netmhcpan_ba core	netmhcpan_ba icore	netmhcpan_ba IC50	netmhcpan_ba percentile	immunogenicity score	proteasome score	tap score	mhc score	processing score	processing total score	Antigenicity	Antigenicity	Toxicity	Allergic
1	IMNGGAVSL	395	403	9	HLA-A*02:03	395	0.22	IMNGGAVSL	IMNGGAVSL	0.719163	0.09	IMNGGAVSL	IMNGGAVSL	20.48	0.34	0.04001	1.64863	0.375033	-1.31133	2.02367	0.712337	0.6138	( Probable ANTIGEN ).	Non-Toxin	Non-Allergen	0.9767	(168/172)
P6
seq #	peptide	start	end	peptide length	allele	peptide index	median binding percentile	netmhcpan_el core	netmhcpan_el icore	netmhcpan_el score	netmhcpan_el percentile	netmhcpan_ba core	netmhcpan_ba icore	netmhcpan_ba IC50	netmhcpan_ba percentile	immunogenicity score	proteasome score	tap score	mhc score	processing score	processing total score	Antigenicity	Antigenicity	Toxicity	Allergic
1	YEIAGRFSL	461	469	9	HLA-B*40:01	461	0.01	YEIAGRFSL	YEIAGRFSL	0.986131	0.01	YEIAGRFSL	YEIAGRFSL	4.65	0.01	0.16643	1.31775	0.356511	-0.667453	1.67426	1.00681	0.7587	( Probable ANTIGEN ).	Non-Toxin	Non-Allergen	0.9434	(50/53)
1	EIAGRFSLI	462	470	9	HLA-A*68:02	462	0.08	EIAGRFSLI	EIAGRFSLI	0.736655	0.07	EIAGRFSLI	EIAGRFSLI	13.64	0.1	0.0613	1.09002	0.183024	-1.13481	1.27305	0.138231	0.7992	( Probable ANTIGEN ).	Non-Toxin	Non-Allergen	0.9434	(50/53)
P8
seq #	peptide	start	end	peptide length	allele	peptide index	median binding percentile	netmhcpan_el core	netmhcpan_el icore	netmhcpan_el score	netmhcpan_el percentile	netmhcpan_ba core	netmhcpan_ba icore	netmhcpan_ba IC50	netmhcpan_ba percentile	immunogenicity score	proteasome score	tap score	mhc score	processing score	processing total score	Antigenicity	Antigenicity	Toxicity	Allergic
1	ILRTRTVNL	438	446	9	HLA-B*08:01	438	0.02	ILRTRTVNL	ILRTRTVNL	0.940328	0.01	ILRTRTVNL	ILRTRTVNL	18.83	0.03	0.17386	1.74692	0.479424	-1.27485	2.22634	0.951492	1.1562	( Probable ANTIGEN ).	Non-Toxin	Non-Allergen	0.9899	(393/397)
1	KWKFLEMFR	136	144	9	HLA-A*31:01	136	0.11	KWKFLEMFR	KWKFLEMFR	0.655015	0.17	KWKFLEMFR	KWKFLEMFR	10.32	0.04	0.05145	0.940243	0.735874	-1.01368	1.67612	0.662437	0.4620	( Probable ANTIGEN ).	Non-Toxin	Non-Allergen	0.9597	(381/397)
1	VMNGGAVSL	395	403	9	HLA-A*02:03	395	0.32	VMNGGAVSL	VMNGGAVSL	0.678873	0.1	VMNGGAVSL	VMNGGAVSL	31.94	0.54	0.04001	1.64863	0.392114	-1.50433	2.04075	0.536413	0.6197	( Probable ANTIGEN ).	Non-Toxin	Non-Allergen	0.9647	(383/397)
VP6
A
seq #	peptide	start	end	peptide length	allele	peptide index	median binding percentile	netmhcpan_el core	netmhcpan_el icore	netmhcpan_el score	netmhcpan_el percentile	netmhcpan_ba core	netmhcpan_ba icore	netmhcpan_ba IC50	netmhcpan_ba percentile	immunogenicity score	proteasome score	tap score	mhc score	processing score	processing total score	Antigenicity	Antigenicity	Toxicity	Allergic
1	RVFTVASIR	384	392	9	HLA-A*31:01	384	0.04	RVFTVASIR	RVFTVASIR	0.888544	0.03	RVFTVASIR	RVFTVASIR	8.66	0.04	0.09223	1.15798	0.837675	-0.937518	1.99566	1.05814	0.6169	( Probable ANTIGEN ).	Non-Toxin	Non-Allergen	0.972	(936/963)
VP7
G1
seq #	peptide	start	end	peptide length	allele	peptide index	median binding percentile	netmhcpan_el core	netmhcpan_el icore	netmhcpan_el score	netmhcpan_el percentile	netmhcpan_ba core	netmhcpan_ba icore	netmhcpan_ba IC50	netmhcpan_ba percentile	immunogenicity score	proteasome score	tap score	mhc score	processing score	processing total score	Antigenicity	Antigenicity	Toxicity	Allergic
1	NPMDITLYY	166	174	9	HLA-B*35:01	166	0.01	NPMDITLYY	NPMDITLYY	0.996501	0.01	NPMDITLYY	NPMDITLYY	3.28	0.01	0.11994	1.36562	1.17897	-0.515874	2.54459	2.02871	1.4099	( Probable ANTIGEN ).	Non-Toxin	Non-Allergen	0.9667	(174/180)
G2
seq #	peptide	start	end	peptide length	allele	peptide index	median binding percentile	netmhcpan_el core	netmhcpan_el icore	netmhcpan_el score	netmhcpan_el percentile	netmhcpan_ba core	netmhcpan_ba icore	netmhcpan_ba IC50	netmhcpan_ba percentile	immunogenicity score	proteasome score	tap score	mhc score	processing score	processing total score	Antigenicity	Antigenicity	Toxicity	Allergic
1	TVVDYINQI	298	306	9	HLA-A*68:02	298	0.06	TVVDYINQI	TVVDYINQI	0.940137	0.01	TVVDYINQI	TVVDYINQI	14.84	0.11	0.08426	1.15723	0.293242	-1.17143	1.45047	0.27904	0.4108	( Probable ANTIGEN ).	Non-Toxin	Non-Allergen	0.9115	(103/113)
G3
seq #	peptide	start	end	peptide length	allele	peptide index	median binding percentile	netmhcpan_el core	netmhcpan_el icore	netmhcpan_el score	netmhcpan_el percentile	netmhcpan_ba core	netmhcpan_ba icore	netmhcpan_ba IC50	netmhcpan_ba percentile	immunogenicity score	proteasome score	tap score	mhc score	processing score	processing total score	Antigenicity	Antigenicity	Toxicity	Allergic
1	NPMDITLYY	166	174	9	HLA-B*35:01	166	0.01	NPMDITLYY	NPMDITLYY	0.996501	0.01	NPMDITLYY	NPMDITLYY	3.28	0.01	0.11994	1.3649	1.17897	-0.515874	2.54387	2.028	1.4099	( Probable ANTIGEN ).	Non-Toxin	Non-Allergen	0.9268	(228/246)
G9
seq #	peptide	start	end	peptide length	allele	peptide index	median binding percentile	netmhcpan_el core	netmhcpan_el icore	netmhcpan_el score	netmhcpan_el percentile	netmhcpan_ba core	netmhcpan_ba icore	netmhcpan_ba IC50	netmhcpan_ba percentile	immunogenicity score	proteasome score	tap score	mhc score	processing score	processing total score	Antigenicity	Antigenicity	Toxicity	Allergic
1	NPMDITLYY	166	174	9	HLA-B*35:01	166	0.01	NPMDITLYY	NPMDITLYY	0.996501	0.01	NPMDITLYY	NPMDITLYY	3.28	0.01	0.11994	1.3649	1.17897	-0.515874	2.54387	2.028	1.4099	( Probable ANTIGEN ).	Non-Toxin	Non-Allergen	0.9825	(225/229)
1	TVVDYINQI	298	306	9	HLA-A*68:02	298	0.06	TVVDYINQI	TVVDYINQI	0.940137	0.01	TVVDYINQI	TVVDYINQI	14.84	0.11	0.08426	1.24141	0.293242	-1.17143	1.53466	0.363223	0.4108	( Probable ANTIGEN ).	Non-Toxin	Non-Allergen	0.9127	(209/229)
G12
seq #	peptide	start	end	peptide length	allele	peptide index	median binding percentile	netmhcpan_el core	netmhcpan_el icore	netmhcpan_el score	netmhcpan_el percentile	netmhcpan_ba core	netmhcpan_ba icore	netmhcpan_ba IC50	netmhcpan_ba percentile	immunogenicity score	proteasome score	tap score	mhc score	processing score	processing total score	Antigenicity	Antigenicity	Toxicity	Allergic
1	NPMDVTLYY	166	174	9	HLA-B*35:01	166	0.01	NPMDVTLYY	NPMDVTLYY	0.996516	0.01	NPMDVTLYY	NPMDVTLYY	3.26	0.01	0.03054	1.36777	1.17897	-0.513218	2.54674	2.03352	1.1654	( Probable ANTIGEN ).	Non-Toxin	Non-Allergen	0.9403	(63/67)
HEXON
seq #	peptide	start	end	peptide length	allele	peptide index	median binding percentile	netmhcpan_el core	netmhcpan_el icore	netmhcpan_el score	netmhcpan_el percentile	netmhcpan_ba core	netmhcpan_ba icore	netmhcpan_ba IC50	netmhcpan_ba percentile	immunogenicity score	proteasome score	tap score	mhc score	processing score	processing total score	Antigenicity	Antigenicity	Toxicity	Allergic
1	NTYAYMNGR	473	481	9	HLA-A*68:01	473	0.02	NTYAYMNGR	NTYAYMNGR	0.952735	0.03	NTYAYMNGR	NTYAYMNGR	3.69	0.02	0.11639	1.00431	0.775999	-0.567026	1.7803	1.21328	0.4049	( Probable ANTIGEN ).	Non-Toxin	Non-Allergen	1	(21/21)
1	RVLDMASTY	92	100	9	HLA-A*30:02	92	0.02	RVLDMASTY	RVLDMASTY	0.905855	0.01	RVLDMASTY	RVLDMASTY	22.98	0.03	0.23239	1.6252	1.50537	-1.36135	3.13057	1.76922	0.9861	( Probable ANTIGEN ).	Non-Toxin	Non-Allergen	1	(21/21)
1	SYKDRMYSF	760	768	9	HLA-A*24:02	760	0.03	SYKDRMYSF	SYKDRMYSF	0.965276	0.01	SYKDRMYSF	SYKDRMYSF	29.55	0.05	0.26236	1.40265	1.16371	-1.47056	2.56636	1.0958	1.3403	( Probable ANTIGEN ).	Non-Toxin	Non-Allergen	1	(21/21)
1	RSMLLGNGR	520	528	9	HLA-A*31:01	520	0.05	RSMLLGNGR	RSMLLGNGR	0.804015	0.06	RSMLLGNGR	RSMLLGNGR	7.59	0.04	0.03272	1.05665	0.773071	-0.880242	1.82972	0.949477	1.0261	( Probable ANTIGEN ).	Non-Toxin	Non-Allergen	1	(21/21)
1	TELSYQLML	343	351	9	HLA-B*40:01	343	0.05	TELSYQLML	TELSYQLML	0.929222	0.05	TELSYQLML	TELSYQLML	23.25	0.05	0.39467	1.55073	0.417513	-1.36642	1.96824	0.601819	1.0004	( Probable ANTIGEN ).	Non-Toxin	Non-Allergen	1	(21/21)
1	YSYKVRFTL	78	86	9	HLA-A*32:01	78	0.06	YSYKVRFTL	YSYKVRFTL	0.560196	0.07	YSYKVRFTL	YSYKVRFTL	44.82	0.06	0.0078	1.67818	0.573468	-1.65147	2.25165	0.600175	1.2841	( Probable ANTIGEN ).	Non-Toxin	Non-Allergen	1	(21/21)
1	FAIKNLLLL	541	549	9	HLA-A*02:06	541	0.18	FAIKNLLLL	FAIKNLLLL	0.553532	0.2	FAIKNLLLL	FAIKNLLLL	18.92	0.17	0.20638	1.28008	0.382894	-1.27692	1.66298	0.386054	1.0195	( Probable ANTIGEN ).	Non-Toxin	Non-Allergen	1	(21/21)

## Sheet: Highly conserved HTL epitopes
Highly conserved HTL epitopes
VP1
GII.2
seq #	peptide	start	end	peptide length	allele	peptide index	median binding percentile	netmhciipan_el core	netmhciipan_el score	netmhciipan_el percentile	netmhciipan_ba core	netmhciipan_ba IC50	netmhciipan_ba percentile	CD4episcore core	immunogenicity score	immunogenicity Combined Score	MHCII-NP N motif	MHCII-NP C motif	MHCII-NP Cleavage probability score	MHCII-NP Cleavage probability percentile rank	Antigenicity	Antigenicity	Toxicity	Allergic	INF-γ	IL-4
1	AKLHRAGFMTVSSNT	491	505	15	HLA-DPA1*01:03/DPB1*02:01	99	1.34	LHRAGFMTV	0.384796	1.7	LHRAGFMTV	37.37	0.97	LHRAGFMTV	82.9794	60.1918	EAK	NTS	0.11523	17.68	0.4472	( Probable ANTIGEN ).	Non-Toxin	Non-Allergen	POSITIVE	IL4 inducer	0.9681	(91/94)
VP4
P4
seq #	peptide	start	end	peptide length	allele	peptide index	median binding percentile	netmhciipan_el core	netmhciipan_el score	netmhciipan_el percentile	netmhciipan_ba core	netmhciipan_ba IC50	netmhciipan_ba percentile	CD4episcore core	immunogenicity score	immunogenicity Combined Score	MHCII-NP N motif	MHCII-NP C motif	MHCII-NP Cleavage probability score	MHCII-NP Cleavage probability percentile rank	Antigenicity	Antigenicity	Toxicity	Allergic	INF-γ	IL-4
1	IDFKTLKNLNDNYGI	721	735	15	HLA-DRB1*04:05	145	0.11	FKTLKNLND	0.962807	0.08	FKTLKNLND	21.41	0.13	LKNLNDNYG	82.1654	51.1662	IID	GIT	0.06599	31.54	1.1012	( Probable ANTIGEN ).	Non-Toxin	Non-Allergen	POSITIVE	IL4 inducer	1	(172/172)
1	WKEMQYNRDIIIRFK	261	275	15	HLA-DRB3*01:01	53	0.32	YNRDIIIRF	0.636414	0.58	YNRDIIIRF	11.35	0.06	YNRDIIIRF	91.6252	45.9501	LWK	FKF	0.1343	13.77	0.4191	( Probable ANTIGEN ).	Non-Toxin	Non-Allergen	POSITIVE	IL4 inducer	0.9709	(167/172)
P6
seq #	peptide	start	end	peptide length	allele	peptide index	median binding percentile	netmhciipan_el core	netmhciipan_el score	netmhciipan_el percentile	netmhciipan_ba core	netmhciipan_ba IC50	netmhciipan_ba percentile	CD4episcore core	immunogenicity score	immunogenicity Combined Score	MHCII-NP N motif	MHCII-NP C motif	MHCII-NP Cleavage probability score	MHCII-NP Cleavage probability percentile rank	Antigenicity	Antigenicity	Toxicity	Allergic	INF-γ	IL-4
1	IDFKTLKNLNDNYGI	721	735	15	HLA-DRB1*04:01	145	1.9	FKTLKNLND	0.720575	1.3	FKTLKNLND	72.34	2.5	LKNLNDNYG	82.1654	51.1662	IID	GIT	0.06599	31.76	1.1012	( Probable ANTIGEN ).	Non-Toxin	Non-Allergen	POSITIVE	IL4 inducer	0.9623	(51/53)
P8
seq #	peptide	start	end	peptide length	allele	peptide index	median binding percentile	netmhciipan_el core	netmhciipan_el score	netmhciipan_el percentile	netmhciipan_ba core	netmhciipan_ba IC50	netmhciipan_ba percentile	CD4episcore core	immunogenicity score	immunogenicity Combined Score	MHCII-NP N motif	MHCII-NP C motif	MHCII-NP Cleavage probability score	MHCII-NP Cleavage probability percentile rank	Antigenicity	Antigenicity	Toxicity	Allergic	INF-γ	IL-4
1	IDFKTLKNLNDNYGI	721	735	15	HLA-DRB1*04:05	145	0.11	FKTLKNLND	0.962807	0.08	FKTLKNLND	21.41	0.13	LKNLNDNYG	82.1654	51.1662	IID	GIT	0.06599	31.18	1.1012	( Probable ANTIGEN ).	Non-Toxin	Non-Allergen	IL4 inducer	POSITIVE	0.9824	(390/397)
1	WKEMQYNRDIIIRFK	261	275	15	HLA-DRB3*01:01	53	0.32	YNRDIIIRF	0.636414	0.58	YNRDIIIRF	11.35	0.06	YNRDIIIRF	91.6252	45.9501	LWK	FKF	0.1343	13.8	0.4191	( Probable ANTIGEN ).	Non-Toxin	Non-Allergen	IL4 inducer	POSITIVE	0.9723	(386/397)
HEXON
seq #	peptide	start	end	peptide length	allele	peptide index	median binding percentile	netmhciipan_el core	netmhciipan_el score	netmhciipan_el percentile	netmhciipan_ba core	netmhciipan_ba IC50	netmhciipan_ba percentile	CD4episcore core	immunogenicity score	immunogenicity Combined Score	MHCII-NP N motif	MHCII-NP C motif	MHCII-NP Cleavage probability score	MHCII-NP Cleavage probability percentile rank	Antigenicity	Antigenicity	Toxicity	Allergic	INF-γ	IL-4
1	EWNFRKDVNMILQSS	556	570	15	HLA-DRB3*01:01	112	0.13	FRKDVNMIL	0.796499	0.17	FRKDVNMIL	12.66	0.09	FRKDVNMIL	73.4038	45.8615	YEW	SSL	0.09252	23.21	0.5836	( Probable ANTIGEN ).	Non-Toxin	Non-Allergen	POSITIVE	IL4 inducer	1	(21/21)
1	GSYTYEWNFRKDVNM	551	565	15	HLA-DRB5*01:01	111	1.94	YTYEWNFRK	0.603766	0.59	YTYEWNFRK	46.35	3.3	YTYEWNFRK	89.2293	59.6917	PGS	NMI	0.05646	35.18	0.6351	( Probable ANTIGEN ).	Non-Toxin	Non-Allergen	POSITIVE	IL4 inducer	1	(21/21)

## Sheet: Highly conserved LBL epitopes
Highly conserved LBL epitopes
VP1
GI.6
Rank	Sequence	Start position	Score	Antigenicity	Antigenicity	Toxicity	Allergic
10	HNSSQPQPTMRLVAML	182	0.84	0.5028	( Probable ANTIGEN ).	Non-Toxin	Non-Allergen	0.9167	(11/12)
GII.2
Rank	Sequence	Start position	Score	Antigenicity	Antigenicity	Toxicity	Allergic
10	HYNQKDDPKMRIVAML	184	0.82	0.8523	( Probable ANTIGEN ).	Non-Toxin	Non-Allergen	0.9787	(92/94)
17	SMSEVALVRYINPDTG	487	0.75	0.4403	( Probable ANTIGEN ).	Non-Toxin	Non-Allergen	0.9681	(91/94)
19	GPELNPYLAHLARMYN	99	0.73	0.5017	( Probable ANTIGEN ).	Non-Toxin	Non-Allergen	0.9787	(92/94)
19	HLHDNDHLYNVTITNL	310	0.73	0.9287	( Probable ANTIGEN ).	Non-Toxin	Non-Allergen	0.9043	(85/94)
19	PQQITMFPHVIIDVRT	152	0.73	0.7093	( Probable ANTIGEN ).	Non-Toxin	Non-Allergen	0.9894	(93/94)
GII.4
Rank	Sequence	Start position	Score	Antigenicity	Antigenicity	Toxicity	Allergic
21	GPDLNPYLSHLARMYN	96	0.69	0.4726	( Probable ANTIGEN ).	Non-Toxin	Non-Allergen	0.959	(701/731)
22	NFPTEGLSPSQVTMFP	141	0.67	0.4785	( Probable ANTIGEN ).	Non-Toxin	Non-Allergen	0.9644	(705/731)
GII.6
Rank	Sequence	Start position	Score	Antigenicity	Antigenicity	Toxicity	Allergic
4	PGEMLLNLELGPELNP	114	0.89	1.3077	( Probable ANTIGEN ).	Non-Toxin	Non-Allergen	0.9714	(68/70)
9	EFTVSPRNSPGEMLLN	105	0.83	0.5118	( Probable ANTIGEN ).	Non-Toxin	Non-Allergen	0.9857	(69/70)
18	ISAAQITMCPHVIVDV	175	0.73	0.4360	( Probable ANTIGEN ).	Non-Toxin	Non-Allergen	0.9857	(69/70)
26	GPELNPYLSHLSRMYN	124	0.6	0.4755	( Probable ANTIGEN ).	Non-Toxin	Non-Allergen	0.9857	(69/70)
VP4
P4
Rank	Sequence	Start position	Score	Antigenicity	Antigenicity	Toxicity	Allergic
6	DITISKTSLWKEMQYN	266	0.89	0.5334	( Probable ANTIGEN ).	Non-Toxin	Non-Allergen	0.9535	(164/172)
14	SQEIAMSQLIDLALLP	522	0.8	0.8607	( Probable ANTIGEN ).	Non-Toxin	Non-Allergen	1	(172/172)
15	DFVSLNSLRFRFSLTV	430	0.79	1.3029	( Probable ANTIGEN ).	Non-Toxin	Non-Allergen	1	(172/172)
19	YNGGSLPTDFSISRYE	341	0.75	0.4950	( Probable ANTIGEN ).	Non-Toxin	Non-Allergen	1	(172/172)
25	SLTVDEPSFSIIRTRT	442	0.69	0.5470	( Probable ANTIGEN ).	Non-Toxin	Non-Allergen	0.9651	(166/172)
26	IMNGGAVSLHFAGVTL	409	0.67	0.9500	( Probable ANTIGEN ).	Non-Toxin	Non-Allergen	0.9477	(163/172)
34	IDFKTLKNLNDNYGIT	735	0.53	1.1012	( Probable ANTIGEN ).	Non-Toxin	Non-Allergen	0.9942	(171/172)
P6
Rank	Sequence	Start position	Score	Antigenicity	Antigenicity	Toxicity	Allergic
7	SQEIAMTQLIDLALLP	529	0.86	0.9449	( Probable ANTIGEN ).	Non-Toxin	Non-Allergen	0.9434	(50/53)
14	DFVSLNSLRFRFSLTV	437	0.79	1.3029	( Probable ANTIGEN ).	Non-Toxin	Non-Allergen	0.9811	(52/53)
30	LLPLDMFSMFSGIKST	542	0.62	0.4193	( Probable ANTIGEN ).	Non-Toxin	Non-Allergen	1	(53/53)
33	IDFKTLKNLNDNYGIT	742	0.53	1.1012	( Probable ANTIGEN ).	Non-Toxin	Non-Allergen	0.9623	(51/53)
P8
Rank	Sequence	Start position	Score	Antigenicity	Antigenicity	Toxicity	Allergic
6	DITISKTSLWKEMQYN	265	0.89	0.5334	( Probable ANTIGEN ).	Non-Toxin	Non-Allergen	0.9194	(365/397)
14	SQEIAMSQLIDLALLP	521	0.8	0.8607	( Probable ANTIGEN ).	Non-Toxin	Non-Allergen	0.9345	(371/397)
15	DFVSLNSLRFRFSLTV	429	0.79	1.3029	( Probable ANTIGEN ).	Non-Toxin	Non-Allergen	0.9849	(391/397)
19	YNGGSLPTDFSISRYE	340	0.75	0.4950	( Probable ANTIGEN ).	Non-Toxin	Non-Allergen	0.9018	(358/397)
32	VMNGGAVSLHFAGVTL	408	0.61	0.9622	( Probable ANTIGEN ).	Non-Toxin	Non-Allergen	0.9597	(381/397)
34	IDFKTLKNLNDNYGIT	734	0.53	1.1012	( Probable ANTIGEN ).	Non-Toxin	Non-Allergen	0.9824	(390/397)
VP6
A
Rank	Sequence	Start position	Score	Antigenicity	Antigenicity	Toxicity	Allergic
24	NNVEVEFLLNGQIINT	291	0.53	0.7315	( Probable ANTIGEN ).	Non-Toxin	Non-Allergen	0.9169	(883/963)
VP7
G1
Rank	Sequence	Start position	Score	Antigenicity	Antigenicity	Toxicity	Allergic
15	PMDITLYYYQQSGESN	191	0.73	0.8518	( Probable ANTIGEN ).	Non-Toxin	Non-Allergen	0.9056	(163/180)
G2
Rank	Sequence	Start position	Score	Antigenicity	Antigenicity	Toxicity	Allergic
7	EKLVITDVVNGVNHKI	255	0.83	0.4437	( Probable ANTIGEN ).	Non-Toxin	Non-Allergen	0.9027	(102/113)
15	LMRYDNTSELDASELA	174	0.73	0.4843	( Probable ANTIGEN ).	Non-Toxin	Non-Allergen	0.9558	(108/113)
G12
Rank	Sequence	Start position	Score	Antigenicity	Antigenicity	Toxicity	Allergic
7	KLVITDVVDGVNHKIN	250	0.82	0.6107	( Probable ANTIGEN ).	Non-Toxin	Non-Allergen	0.9552	(64/67)
8	PTTIPQTERMMRINWK	302	0.81	1.1025	( Probable ANTIGEN ).	Non-Toxin	Non-Allergen	0.9851	(66/67)
12	IVLIQYQNSLALDVSE	166	0.76	0.7749	( Probable ANTIGEN ).	Non-Toxin	Non-Allergen	0.9104	(61/67)
HEXON
Rank	Sequence	Start position	Score	Antigenicity	Antigenicity	Toxicity	Allergic
2	PGSYTYEWNFRKDVNM	569	0.92	0.6242	( Probable ANTIGEN ).	Non-Toxin	Non-Allergen	1	(21/21)
6	MGALTDLGQNMLYANS	875	0.88	0.4241	( Probable ANTIGEN ).	Non-Toxin	Non-Allergen	1	(21/21)
9	WFLIQMLSHYNIGYQG	758	0.85	0.9842	( Probable ANTIGEN ).	Non-Toxin	Non-Allergen	1	(21/21)
13	SYMHIAGQDASEYLSP	30	0.81	0.4903	( Probable ANTIGEN ).	Non-Toxin	Non-Allergen	1	(21/21)
13	RVLDMASTYFDIRGVL	111	0.81	1.0856	( Probable ANTIGEN ).	Non-Toxin	Non-Allergen	0.9524	(20/21)
15	DRSQRLTLRFVPVDRE	78	0.79	1.3292	( Probable ANTIGEN ).	Non-Toxin	Non-Allergen	1	(21/21)
17	NHHRNAGLRYRSMLLG	529	0.77	1.1061	( Probable ANTIGEN ).	Non-Toxin	Non-Allergen	1	(21/21)
17	PDPMDNVNPFNHHRNA	519	0.77	0.6794	( Probable ANTIGEN ).	Non-Toxin	Non-Allergen	1	(21/21)
17	IGLMYYNSTGNMGVLA	330	0.77	0.9215	( Probable ANTIGEN ).	Non-Toxin	Non-Allergen	1	(21/21)
20	LDALGDRSRYFSMWNQ	370	0.73	0.5793	( Probable ANTIGEN ).	Non-Toxin	Non-Allergen	1	(21/21)
23	DSINLYANFFPMAHNT	604	0.68	0.4427	( Probable ANTIGEN ).	Non-Toxin	Non-Allergen	1	(21/21)
25	PNYIGFRDNFIGLMYY	320	0.65	1.3120	( Probable ANTIGEN ).	Non-Toxin	Non-Allergen	1	(21/21)
26	LPFQHNNSGFVGYMGP	812	0.63	1.1119	( Probable ANTIGEN ).	Non-Toxin	Non-Allergen	1	(21/21)
28	VVDLQDRNTELSYQLM	354	0.6	1.7480	( Probable ANTIGEN ).	Non-Toxin	Non-Allergen	1	(21/21)
31	NSTGNMGVLAGQASQL	336	0.55	0.6419	( Probable ANTIGEN ).	Non-Toxin	Non-Allergen	1	(21/21)
short fiber protein
Rank	Sequence	Start position	Score	Antigenicity	Antigenicity	Toxicity	Allergic
3	TFMPNSTVYPRNKTAD	348	0.88	0.8850	( Probable ANTIGEN ).	Non-Toxin	Non-Allergen	0.9231	(24/26)
4	LIQISPNITFSVVYNE	368	0.87	0.9945	( Probable ANTIGEN ).	Non-Toxin	Non-Allergen	0.9231	(24/26)
4	LGTITIKGLKGALREM	292	0.87	0.7182	( Probable ANTIGEN ).	Non-Toxin	Non-Allergen	0.9615	(25/26)
14	YPRNKTADPGNMLIQI	356	0.74	0.7911	( Probable ANTIGEN ).	Non-Toxin	Non-Allergen	0.9231	(24/26)

[truncated: 2 more sheets: The final epitope, re-certification]
